# Supplementary material for: Bis[1,3-bis­(benzimidazol-2-yl)-2-oxapropane]copper(II)–picrate–dimethyl­formamide (1/2/4)
Source: Acta Crystallogr Sect E Struct Rep Online. 2008 Nov 13;64(Pt 12):m1529. doi: 10.1107/S1600536808036829 (PMC2960054; doi:10.1107/S1600536808036829)
Supplement: Supplementary file 1 [file e-64-m1529-sup1.cif]

##############################################################################
###                                                                        ###
###        Electronic paper (Acta Crystallographica Section E)             ###
###                                                                        ###
##############################################################################
#                                                                            #
# This CIF contains the data in a paper accepted for publication in Acta     #
# Crystallographica Section E. It conforms to the requirements of Notes      #
# for Authors for Section E, and has been peer reviewed under the auspices   #
# of the IUCr Commission on Journals.                                        #
#                                                                            #
# Full details of the Crystallographic Information File format               #
# are given in the paper "The Crystallographic Information File (CIF):       #
# a New Standard Archive File for Crystallography" by S. R. Hall, F. H.      #
# Allen and I. D. Brown [Acta Cryst. (1991), A47, 655-685].                  #
#                                                                            #
# The current version of the core CIF dictionary is obtainable from          #
# ftp://ftp.iucr.org/pub/cif_core.dic. The current version number is 2.4.    #
#                                                                            #
# Software is freely available for graphical display of the structure(s) in  #
# this CIF.  For information consult the CIF home page http://www.iucr.org/  #
# cif/home.html                                                              #
#                                                                            #
# This file may be used for bona fide research purposes within the           #
# scientific community so long as proper attribution is given to the journal # 
# article from which it was obtained.                                        #
#                                                                            #
##############################################################################
                                             
data_global
_audit_creation_method     SHELXL-97
_journal_data_validation_number     ?
_journal_date_recd_electronic     2008-10-18
_journal_date_accepted     2008-11-08
_journal_name_full     'Acta Crystallographica, Section E'
_journal_year     2008
_journal_volume     64
_journal_issue     12
_journal_page_first     m1529
_journal_page_last     m1529
_journal_paper_category     QM
_journal_coeditor_code     LH2715
_publ_contact_author_name     'Huilu Wu'
_publ_contact_author_address
;
 School of Chemical and Biological Engineering
 Lanzhou Jiaotong University
 Lanzhou 730070
 China
;
_publ_contact_author_email     wuhuilu@163.com
_publ_contact_author_fax     '+86 931 4956512'
_publ_contact_author_phone     '+86 013893117544'
_publ_section_title
;\
Bis[1,3-bis(benzimidazol-2-yl)-2-oxapropane]copper(II)--picrate--\
dimethylformamide (1/2/4)
;
loop_
    _publ_author_name
    _publ_author_address
    'Ruirui Yun'
;
 School of Chemical and Biological Engineering
 Lanzhou Jiaotong University
 Lanzhou 730070
 People's Republic of China
;
    'Wei Ying'
;
 College of Chemistry and Chemical Engineering
 Lanzhou University
 Lanzhou 730000
 People's Republic of China
;
    'Baoliang Qi'
;
 School of Chemical and Biological Engineering
 Lanzhou Jiaotong University
 Lanzhou 730070
 People's Republic of China
;
    'Xuyang Fan'
;
 School of Chemical and Biological Engineering
 Lanzhou Jiaotong University
 Lanzhou 730070
 People's Republic of China
;
    'Huilu Wu'
;
 School of Chemical and Biological Engineering
 Lanzhou Jiaotong University
 Lanzhou 730070
 People's Republic of China
;
data_I
_chemical_name_systematic
;
Bis[1,3-bis(benzimidazol-2-yl)-2-oxapropane]copper(II)--picrate--\
dimethylformamide (1/2/4)
;
_chemical_name_common     ?
_chemical_formula_moiety
                           'C32 H28 Cu N8 O2 2+, 2(C6 H2 N3 O7 -), 4(C3 H7 N O)'
_chemical_formula_sum     'C56 H60 Cu N18 O20'
_chemical_formula_iupac     '[Cu (C16 H14 N4 O)2] (C6 H2 N3 O7)2, 4C3 H7 N O'
_chemical_formula_weight     1368.77
_chemical_melting_point     ?
_symmetry_cell_setting     Triclinic
_symmetry_space_group_name_H-M     'P -1'
_symmetry_space_group_name_Hall     '-P 1'
loop_
    _symmetry_equiv_pos_as_xyz
    'x, y, z'
    '-x, -y, -z'
_cell_length_a     10.9656(7)
_cell_length_b     12.6028(12)
_cell_length_c     13.4100(9)
_cell_angle_alpha     65.746(2)
_cell_angle_beta     88.629(2)
_cell_angle_gamma     65.187(2)
_cell_volume     1508.8(2)
_cell_formula_units_Z     1
_cell_measurement_reflns_used     5605
_cell_measurement_theta_min     3.02
_cell_measurement_theta_max     25.50
_cell_measurement_temperature     293(2)
_exptl_crystal_description     block
_exptl_crystal_colour     green
_exptl_crystal_size_max     0.28
_exptl_crystal_size_mid     0.21
_exptl_crystal_size_min     0.11
_exptl_crystal_density_diffrn     1.506
_exptl_crystal_density_meas     ?
_exptl_crystal_density_method     'not measured'
_exptl_crystal_F_000     711
_exptl_absorpt_coefficient_mu     0.455
_exptl_absorpt_correction_type     multi-scan
_exptl_absorpt_process_details     '(ABSCOR; Higashi, 1995)'
_exptl_absorpt_correction_T_min     0.8832
_exptl_absorpt_correction_T_max     0.9517
_exptl_special_details
;
;
_diffrn_ambient_temperature     293(2)
_diffrn_radiation_type     MoK\a
_diffrn_radiation_wavelength     0.71073
_diffrn_radiation_source     'fine-focus sealed tube'
_diffrn_radiation_monochromator     graphite
_diffrn_measurement_device_type     'Rigaku R-AXIS Spider'
_diffrn_measurement_method     '\f and \w'
_diffrn_detector_area_resol_mean     ?
_diffrn_reflns_number     12429
_diffrn_reflns_av_R_equivalents     0.0779
_diffrn_reflns_av_sigmaI/netI     0.0986
_diffrn_reflns_theta_min     3.02
_diffrn_reflns_theta_max     25.50
_diffrn_reflns_theta_full     25.50
_diffrn_measured_fraction_theta_max     0.997
_diffrn_measured_fraction_theta_full     0.997
_diffrn_reflns_limit_h_min     -13
_diffrn_reflns_limit_h_max     13
_diffrn_reflns_limit_k_min     -15
_diffrn_reflns_limit_k_max     15
_diffrn_reflns_limit_l_min     -16
_diffrn_reflns_limit_l_max     15
_diffrn_standards_number     0
_diffrn_standards_interval_count     0
_diffrn_standards_interval_time     0
_diffrn_standards_decay_%     0
_refine_special_details
;
Refinement of <i>F</i>^2^ against ALL reflections. The weighted <i>R</i>-factor
<i>wR</i> and goodness of fit <i>S</i> are based on <i>F</i>^2^, conventional
<i>R</i>-factors <i>R</i> are based on <i>F</i>, with <i>F</i> set to zero for
negative <i>F</i>^2^. The threshold expression of <i>F</i>^2^ >
\s(<i>F</i>^2^) is used only for calculating <i>R</i>-factors(gt) <i>etc</i>.
and is not relevant to the choice of reflections for refinement.
<i>R</i>-factors based on <i>F</i>^2^ are statistically about twice as large
as those based on <i>F</i>, and <i>R</i>- factors based on ALL data will be
even larger.
;
_reflns_number_total     5605
_reflns_number_gt     3363
_reflns_threshold_expression     I>2\s(I)
_refine_ls_structure_factor_coef     Fsqd
_refine_ls_matrix_type     full
_refine_ls_R_factor_all     0.1161
_refine_ls_R_factor_gt     0.0747
_refine_ls_wR_factor_gt     0.2001
_refine_ls_wR_factor_ref     0.2324
_refine_ls_goodness_of_fit_ref     1.015
_refine_ls_restrained_S_all     1.021
_refine_ls_number_reflns     5605
_refine_ls_number_parameters     457
_refine_ls_number_restraints     18
_refine_ls_hydrogen_treatment     mixed
_refine_ls_weighting_scheme     calc
_refine_ls_weighting_details
                 'calc w=1/[\s^2^(Fo^2^)+(0.1327P)^2^] where P=(Fo^2^+2Fc^2^)/3'
_atom_sites_solution_hydrogens     geom
_atom_sites_solution_primary     direct
_atom_sites_solution_secondary     difmap
_refine_ls_shift/su_max     0.000
_refine_ls_shift/su_mean     0.000
_refine_diff_density_max     0.778
_refine_diff_density_min     -1.087
_refine_ls_extinction_method     'SHELXL97 (Sheldrick, 2008)'
_refine_ls_extinction_coef     0.009(3)
_refine_ls_extinction_expression
                                  'Fc^*^=kFc[1+0.001xFc^2^\l^3^/sin(2\q)]^-1/4^'
loop_
    _atom_type_symbol
    _atom_type_description
    _atom_type_scat_dispersion_real
    _atom_type_scat_dispersion_imag
    _atom_type_scat_source
    'C' 'C' 0.0033 0.0016
                         'International Tables Vol C Tables 4.2.6.8 and 6.1.1.4'
    'H' 'H' 0.0000 0.0000
                         'International Tables Vol C Tables 4.2.6.8 and 6.1.1.4'
    'Cu' 'Cu' 0.3201 1.2651
                         'International Tables Vol C Tables 4.2.6.8 and 6.1.1.4'
    'N' 'N' 0.0061 0.0033
                         'International Tables Vol C Tables 4.2.6.8 and 6.1.1.4'
    'O' 'O' 0.0106 0.0060
                         'International Tables Vol C Tables 4.2.6.8 and 6.1.1.4'
_computing_data_collection     'RAPID-AUTO (Rigaku/MSC, 2004)'
_computing_cell_refinement     'RAPID-AUTO (Rigaku/MSC, 2004)'
_computing_data_reduction     'RAPID-AUTO (Rigaku/MSC, 2004)'
_computing_structure_solution     'SHELXS97 (Sheldrick, 2008)'
_computing_structure_refinement     'SHELXL97 (Sheldrick, 2008)'
_computing_molecular_graphics     'PLATON (Spek, 2003)'
_computing_publication_material     'SHELXTL (Sheldrick, 2008)'
loop_
    _atom_site_type_symbol
    _atom_site_label
    _atom_site_fract_x
    _atom_site_fract_y
    _atom_site_fract_z
    _atom_site_U_iso_or_equiv
    _atom_site_adp_type
    _atom_site_calc_flag
    _atom_site_refinement_flags
    _atom_site_occupancy
    _atom_site_disorder_assembly
    _atom_site_disorder_group
    Cu Cu 0.0000 0.5000 0.5000 0.0414(3) Uani d S 1 . .
    O O1 0.1409(3) 0.5704(3) 0.5882(2) 0.0445(8) Uani d . 1 . .
    O O2 -0.1106(4) 0.1849(4) 0.7815(3) 0.0747(12) Uani d . 1 . .
    O O3 -0.0335(4) -0.0186(5) 0.8206(3) 0.0701(11) Uani d . 1 . .
    O O4 0.4289(4) -0.3097(4) 1.0041(3) 0.0651(11) Uani d . 1 . .
    O O5 0.4919(4) -0.2964(4) 1.1479(3) 0.0816(14) Uani d . 1 . .
    O O6 0.4312(3) -0.0496(4) 1.1048(3) 0.0577(10) Uani d . 1 . .
    O O7 0.3068(6) 0.1965(6) 1.0630(6) 0.151(3) Uani d . 1 . .
    O O8 0.1451(5) 0.3258(4) 0.9307(4) 0.0838(13) Uani d . 1 . .
    N N1 0.1462(3) 0.3364(4) 0.6167(3) 0.0418(9) Uani d . 1 . .
    N N2 0.3339(4) 0.2162(4) 0.7450(3) 0.0440(10) Uani d D 1 . .
    N N3 0.1426(3) 0.5132(4) 0.4093(3) 0.0434(10) Uani d . 1 . .
    N N4 0.3198(4) 0.5527(5) 0.3577(3) 0.0493(10) Uani d D 1 . .
    N N5 -0.0233(4) 0.0710(6) 0.8286(3) 0.0577(12) Uani d . 1 . .
    N N6 0.4176(4) -0.2487(5) 1.0584(3) 0.0574(12) Uani d . 1 . .
    N N7 0.2262(4) 0.2166(5) 0.9921(3) 0.0593(12) Uani d . 1 . .
    C C1 0.1934(4) 0.2071(5) 0.6375(4) 0.0431(11) Uani d . 1 . .
    C C2 0.1446(5) 0.1495(5) 0.5898(4) 0.0488(12) Uani d . 1 . .
    H H2 0.0674 0.1994 0.5343 0.059 Uiso calc R 1 . .
    C C3 0.2141(5) 0.0169(6) 0.6273(4) 0.0561(13) Uani d . 1 . .
    H H3 0.1823 -0.0239 0.5980 0.067 Uiso calc R 1 . .
    C C4 0.3320(5) -0.0576(6) 0.7088(4) 0.0586(14) Uani d . 1 . .
    H H4 0.3773 -0.1471 0.7319 0.070 Uiso calc R 1 . .
    C C5 0.3832(5) -0.0029(5) 0.7558(4) 0.0490(12) Uani d . 1 . .
    H H5 0.4619 -0.0528 0.8098 0.059 Uiso calc R 1 . .
    C C6 0.3118(4) 0.1294(5) 0.7189(3) 0.0436(11) Uani d . 1 . .
    C C7 0.2347(4) 0.3364(5) 0.6822(4) 0.0433(12) Uani d . 1 . .
    C C8 0.2230(4) 0.4562(5) 0.6871(4) 0.0468(12) Uani d . 1 . .
    H H8A 0.1828 0.4627 0.7508 0.056 Uiso calc R 1 . .
    H H8B 0.3134 0.4503 0.6965 0.056 Uiso calc R 1 . .
    C C9 0.2173(4) 0.6123(5) 0.5063(4) 0.0481(12) Uani d . 1 . .
    H H9A 0.3083 0.5841 0.5424 0.058 Uiso calc R 1 . .
    H H9B 0.1733 0.7067 0.4674 0.058 Uiso calc R 1 . .
    C C10 0.2273(4) 0.5579(5) 0.4249(4) 0.0464(12) Uani d . 1 . .
    C C11 0.2956(4) 0.5003(5) 0.2916(4) 0.0498(13) Uani d . 1 . .
    C C12 0.3633(5) 0.4699(6) 0.2106(4) 0.0596(15) Uani d . 1 . .
    H H12 0.4351 0.4895 0.1874 0.072 Uiso calc R 1 . .
    C C13 0.3170(5) 0.4088(7) 0.1670(5) 0.0686(17) Uani d . 1 . .
    H H13 0.3598 0.3854 0.1134 0.082 Uiso calc R 1 . .
    C C14 0.2084(5) 0.3810(6) 0.2004(4) 0.0662(16) Uani d . 1 . .
    H H14 0.1808 0.3396 0.1687 0.079 Uiso calc R 1 . .
    C C15 0.1411(5) 0.4134(6) 0.2791(4) 0.0564(14) Uani d . 1 . .
    H H15 0.0686 0.3947 0.3014 0.068 Uiso calc R 1 . .
    C C16 0.1863(4) 0.4754(5) 0.3240(4) 0.0444(11) Uani d . 1 . .
    C C17 0.0969(4) 0.0407(5) 0.8985(4) 0.0480(12) Uani d . 1 . .
    C C18 0.2005(5) -0.0854(5) 0.9460(4) 0.0496(13) Uani d . 1 . .
    H H18 0.1943 -0.1493 0.9315 0.060 Uiso calc R 1 . .
    C C19 0.3118(4) -0.1151(5) 1.0143(4) 0.0496(13) Uani d . 1 . .
    C C20 0.3311(4) -0.0229(5) 1.0410(3) 0.0456(12) Uani d . 1 . .
    C C21 0.2194(5) 0.1088(5) 0.9812(4) 0.0472(12) Uani d . 1 . .
    C C22 0.1076(4) 0.1381(5) 0.9134(4) 0.0488(13) Uani d . 1 . .
    H H22 0.0392 0.2234 0.8776 0.059 Uiso calc R 1 . .
    O O9 0.5277(3) 0.3378(4) 0.6011(3) 0.0581(10) Uani d D 1 . .
    N N8 0.5913(4) 0.1433(4) 0.6002(3) 0.0551(12) Uani d D 1 . .
    C C23 0.6860(5) 0.0045(5) 0.6489(4) 0.0723(18) Uani d D 1 . .
    H H23A 0.7387 -0.0147 0.5950 0.087 Uiso calc R 1 . .
    H H23B 0.6355 -0.0454 0.6710 0.087 Uiso calc R 1 . .
    H H23C 0.7461 -0.0176 0.7128 0.087 Uiso calc R 1 . .
    C C24 0.4876(5) 0.1923(6) 0.5051(4) 0.0651(16) Uani d D 1 . .
    H H24A 0.4192 0.2779 0.4908 0.078 Uiso calc R 1 . .
    H H24B 0.4459 0.1350 0.5211 0.078 Uiso calc R 1 . .
    H H24C 0.5295 0.1961 0.4408 0.078 Uiso calc R 1 . .
    C C25 0.6028(5) 0.2181(5) 0.6400(4) 0.0551(14) Uani d D 1 . .
    H H25 0.6710 0.1799 0.7010 0.066 Uiso calc R 1 . .
    O O10 0.1119(11) 0.8119(10) 0.6125(7) 0.161(4) Uani d PD 0.715(6) A 1
    N N9 0.1418(5) 0.6993(7) 0.7922(6) 0.068(2) Uani d PD 0.715(6) A 1
    C C26 0.2883(6) 0.6379(9) 0.7915(9) 0.095(4) Uani d PD 0.715(6) A 1
    H H26A 0.3044 0.6737 0.7170 0.143 Uiso calc PR 0.715(6) A 1
    H H26B 0.3205 0.5457 0.8187 0.143 Uiso calc PR 0.715(6) A 1
    H H26C 0.3360 0.6541 0.8384 0.143 Uiso calc PR 0.715(6) A 1
    C C27 0.0966(8) 0.6585(9) 0.8996(6) 0.081(3) Uani d PD 0.715(6) A 1
    H H27A -0.0009 0.7062 0.8888 0.122 Uiso calc PR 0.715(6) A 1
    H H27B 0.1386 0.6758 0.9493 0.122 Uiso calc PR 0.715(6) A 1
    H H27C 0.1225 0.5670 0.9309 0.122 Uiso calc PR 0.715(6) A 1
    C C28 0.0578(8) 0.7873(8) 0.6984(6) 0.071(3) Uani d PD 0.715(6) A 1
    H H28A -0.0359 0.8292 0.6950 0.085 Uiso calc PR 0.715(6) A 1
    O O10A 0.3069(17) 0.6919(19) 0.6726(13) 0.100 Uiso d PD 0.285(6) A 2
    N N9A 0.1822(19) 0.667(3) 0.8055(15) 0.100 Uiso d PD 0.285(6) A 2
    C C26A 0.303(2) 0.552(2) 0.8825(17) 0.100 Uiso d PD 0.285(6) A 2
    H H26D 0.3777 0.5331 0.8430 0.150 Uiso calc PR 0.285(6) A 2
    H H26E 0.2838 0.4784 0.9143 0.150 Uiso calc PR 0.285(6) A 2
    H H26F 0.3281 0.5688 0.9406 0.150 Uiso calc PR 0.285(6) A 2
    C C27A 0.0588(19) 0.700(3) 0.8533(19) 0.100 Uiso d PD 0.285(6) A 2
    H H27D -0.0151 0.7755 0.7973 0.150 Uiso calc PR 0.285(6) A 2
    H H27E 0.0739 0.7182 0.9135 0.150 Uiso calc PR 0.285(6) A 2
    H H27F 0.0364 0.6282 0.8806 0.150 Uiso calc PR 0.285(6) A 2
    C C28A 0.1935(19) 0.729(2) 0.7029(14) 0.100 Uiso d PD 0.285(6) A 2
    H H28B 0.1175 0.8016 0.6525 0.120 Uiso calc PR 0.285(6) A 2
    H H2N 0.400(4) 0.199(6) 0.792(4) 0.08(2) Uiso d D 1 . .
    H H4N 0.374(5) 0.587(5) 0.357(4) 0.069(18) Uiso d D 1 . .
loop_
    _atom_site_aniso_label
    _atom_site_aniso_U_11
    _atom_site_aniso_U_22
    _atom_site_aniso_U_33
    _atom_site_aniso_U_12
    _atom_site_aniso_U_13
    _atom_site_aniso_U_23
    Cu 0.0295(4) 0.0509(6) 0.0466(5) -0.0148(4) 0.0089(3) -0.0273(4)
    O1 0.0332(15) 0.051(2) 0.0461(17) -0.0136(15) 0.0083(14) -0.0237(16)
    O2 0.045(2) 0.073(3) 0.077(3) -0.011(2) -0.0100(19) -0.021(2)
    O3 0.058(2) 0.081(3) 0.070(2) -0.029(2) -0.0037(19) -0.033(2)
    O4 0.063(2) 0.059(3) 0.068(2) -0.0146(19) 0.0012(18) -0.037(2)
    O5 0.081(3) 0.064(3) 0.064(2) -0.002(2) -0.032(2) -0.026(2)
    O6 0.0501(19) 0.060(2) 0.0532(19) -0.0160(17) -0.0023(16) -0.0245(18)
    O7 0.136(5) 0.082(4) 0.197(6) 0.010(3) -0.097(5) -0.082(4)
    O8 0.084(3) 0.059(3) 0.088(3) -0.019(2) -0.011(2) -0.026(2)
    N1 0.0338(18) 0.051(3) 0.047(2) -0.0186(18) 0.0123(17) -0.027(2)
    N2 0.0352(19) 0.054(3) 0.044(2) -0.0163(19) 0.0124(18) -0.027(2)
    N3 0.0315(17) 0.054(3) 0.045(2) -0.0156(18) 0.0086(16) -0.027(2)
    N4 0.0325(19) 0.058(3) 0.059(2) -0.019(2) 0.0144(19) -0.028(2)
    N5 0.041(2) 0.080(4) 0.047(2) -0.023(2) 0.0048(19) -0.027(3)
    N6 0.052(2) 0.059(3) 0.057(2) -0.015(2) 0.007(2) -0.032(2)
    N7 0.051(2) 0.063(3) 0.048(2) -0.007(2) -0.002(2) -0.030(2)
    C1 0.037(2) 0.055(3) 0.045(2) -0.021(2) 0.015(2) -0.029(2)
    C2 0.043(2) 0.058(3) 0.048(3) -0.022(2) 0.012(2) -0.026(3)
    C3 0.061(3) 0.063(4) 0.053(3) -0.030(3) 0.018(3) -0.033(3)
    C4 0.067(3) 0.054(4) 0.059(3) -0.026(3) 0.025(3) -0.030(3)
    C5 0.045(2) 0.058(3) 0.042(2) -0.015(2) 0.009(2) -0.028(2)
    C6 0.037(2) 0.048(3) 0.041(2) -0.013(2) 0.013(2) -0.022(2)
    C7 0.0260(19) 0.061(3) 0.042(2) -0.012(2) 0.0078(18) -0.030(2)
    C8 0.039(2) 0.058(3) 0.044(2) -0.017(2) 0.002(2) -0.027(2)
    C9 0.035(2) 0.059(3) 0.053(3) -0.021(2) 0.010(2) -0.028(3)
    C10 0.031(2) 0.058(3) 0.053(3) -0.017(2) 0.009(2) -0.030(2)
    C11 0.036(2) 0.057(3) 0.049(3) -0.011(2) 0.009(2) -0.027(3)
    C12 0.043(3) 0.073(4) 0.062(3) -0.021(3) 0.021(2) -0.036(3)
    C13 0.048(3) 0.096(5) 0.075(3) -0.024(3) 0.027(3) -0.059(4)
    C14 0.057(3) 0.085(5) 0.070(3) -0.026(3) 0.021(3) -0.052(3)
    C15 0.041(2) 0.070(4) 0.062(3) -0.021(3) 0.014(2) -0.038(3)
    C16 0.031(2) 0.053(3) 0.047(2) -0.012(2) 0.0093(19) -0.027(2)
    C17 0.038(2) 0.059(3) 0.043(2) -0.018(2) 0.008(2) -0.023(2)
    C18 0.046(3) 0.064(4) 0.041(2) -0.027(3) 0.014(2) -0.023(2)
    C19 0.040(2) 0.057(3) 0.043(2) -0.010(2) 0.005(2) -0.026(2)
    C20 0.041(2) 0.052(3) 0.033(2) -0.013(2) 0.008(2) -0.017(2)
    C21 0.047(3) 0.052(3) 0.043(2) -0.017(2) 0.016(2) -0.027(2)
    C22 0.036(2) 0.058(3) 0.041(2) -0.010(2) 0.007(2) -0.022(2)
    O9 0.0464(18) 0.070(3) 0.062(2) -0.0275(19) 0.0155(17) -0.032(2)
    N8 0.038(2) 0.067(3) 0.052(2) -0.014(2) 0.0108(18) -0.028(2)
    C23 0.055(3) 0.072(4) 0.070(3) -0.009(3) 0.013(3) -0.034(3)
    C24 0.056(3) 0.077(4) 0.053(3) -0.018(3) 0.003(3) -0.032(3)
    C25 0.038(2) 0.079(4) 0.055(3) -0.027(3) 0.015(2) -0.035(3)
    O10 0.230(12) 0.138(9) 0.169(9) -0.105(9) 0.009(9) -0.091(8)
    N9 0.016(3) 0.079(5) 0.137(7) -0.012(3) 0.021(3) -0.082(5)
    C26 0.025(3) 0.086(7) 0.202(13) -0.011(4) 0.008(5) -0.102(9)
    C27 0.082(6) 0.054(6) 0.077(6) -0.025(5) -0.019(5) -0.006(5)
    C28 0.087(6) 0.078(7) 0.079(6) -0.055(6) 0.027(5) -0.046(6)
_geom_special_details
;
All e.s.d.'s (except the e.s.d. in the dihedral angle between two l.s. planes)
are estimated using the full covariance matrix. The cell e.s.d.'s are taken
into account individually in the estimation of e.s.d.'s in distances, angles
and torsion angles; correlations between e.s.d.'s in cell parameters are only
used when they are defined by crystal symmetry. An approximate (isotropic)
treatment of cell e.s.d.'s is used for estimating e.s.d.'s involving l.s.
planes.
;
loop_
    _geom_bond_atom_site_label_1
    _geom_bond_atom_site_label_2
    _geom_bond_site_symmetry_2
    _geom_bond_distance
    _geom_bond_publ_flag
    Cu N3 . 1.979(3) y
    Cu N3 2_566 1.979(3) ?
    Cu N1 . 1.992(4) y
    Cu N1 2_566 1.992(4) ?
    Cu O1 2_566 2.583(3) ?
    Cu O1 . 2.583(3) y
    O1 C9 . 1.427(5) ?
    O1 C8 . 1.429(5) ?
    O2 N5 . 1.227(6) ?
    O3 N5 . 1.227(6) ?
    O4 N6 . 1.230(5) ?
    O5 N6 . 1.228(5) ?
    O6 C20 . 1.244(5) ?
    O7 N7 . 1.185(5) ?
    O8 N7 . 1.199(6) ?
    N1 C7 . 1.324(5) ?
    N1 C1 . 1.387(6) ?
    N2 C7 . 1.342(6) ?
    N2 C6 . 1.386(6) ?
    N2 H2N . 0.87(5) ?
    N3 C10 . 1.329(6) ?
    N3 C16 . 1.413(5) ?
    N4 C10 . 1.339(6) ?
    N4 C11 . 1.389(6) ?
    N4 H4N . 0.87(5) ?
    N5 C17 . 1.451(6) ?
    N6 C19 . 1.451(6) ?
    N7 C21 . 1.456(7) ?
    C1 C2 . 1.395(6) ?
    C1 C6 . 1.399(6) ?
    C2 C3 . 1.373(8) ?
    C2 H2 . 0.9300 ?
    C3 C4 . 1.397(7) ?
    C3 H3 . 0.9300 ?
    C4 C5 . 1.374(7) ?
    C4 H4 . 0.9300 ?
    C5 C6 . 1.372(7) ?
    C5 H5 . 0.9300 ?
    C7 C8 . 1.490(7) ?
    C8 H8A . 0.9700 ?
    C8 H8B . 0.9700 ?
    C9 C10 . 1.489(6) ?
    C9 H9A . 0.9700 ?
    C9 H9B . 0.9700 ?
    C11 C16 . 1.380(7) ?
    C11 C12 . 1.394(6) ?
    C12 C13 . 1.381(8) ?
    C12 H12 . 0.9300 ?
    C13 C14 . 1.392(8) ?
    C13 H13 . 0.9300 ?
    C14 C15 . 1.375(6) ?
    C14 H14 . 0.9300 ?
    C15 C16 . 1.395(7) ?
    C15 H15 . 0.9300 ?
    C17 C22 . 1.373(7) ?
    C17 C18 . 1.382(7) ?
    C18 C19 . 1.363(6) ?
    C18 H18 . 0.9300 ?
    C19 C20 . 1.440(7) ?
    C20 C21 . 1.465(7) ?
    C21 C22 . 1.366(6) ?
    C22 H22 . 0.9300 ?
    O9 C25 . 1.248(6) ?
    N8 C25 . 1.306(6) ?
    N8 C23 . 1.461(6) ?
    N8 C24 . 1.461(5) ?
    C23 H23A . 0.9600 ?
    C23 H23B . 0.9600 ?
    C23 H23C . 0.9600 ?
    C24 H24A . 0.9600 ?
    C24 H24B . 0.9600 ?
    C24 H24C . 0.9600 ?
    C25 H25 . 0.9300 ?
    O10 C28 . 1.266(7) ?
    N9 C28 . 1.309(7) ?
    N9 C26 . 1.463(6) ?
    N9 C27 . 1.468(6) ?
    C26 H26A . 0.9600 ?
    C26 H26B . 0.9600 ?
    C26 H26C . 0.9600 ?
    C27 H27A . 0.9600 ?
    C27 H27B . 0.9600 ?
    C27 H27C . 0.9600 ?
    C28 H28A . 0.9300 ?
    O10A C28A . 1.255(8) ?
    N9A C28A . 1.309(7) ?
    N9A C27A . 1.456(7) ?
    N9A C26A . 1.466(7) ?
    C26A H26D . 0.9600 ?
    C26A H26E . 0.9600 ?
    C26A H26F . 0.9600 ?
    C27A H27D . 0.9600 ?
    C27A H27E . 0.9600 ?
    C27A H27F . 0.9600 ?
    C28A H28B . 0.9300 ?
loop_
    _geom_angle_atom_site_label_1
    _geom_angle_atom_site_label_2
    _geom_angle_atom_site_label_3
    _geom_angle_site_symmetry_1
    _geom_angle_site_symmetry_3
    _geom_angle
    _geom_angle_publ_flag
    N3 Cu N3 . 2_566 180 y
    N3 Cu N1 . . 87.55(15) y
    N3 Cu N1 2_566 . 92.45(15) ?
    N3 Cu N1 . 2_566 92.45(15) y
    N3 Cu N1 2_566 2_566 87.55(15) ?
    N1 Cu N1 . 2_566 180 y
    N3 Cu O1 . 2_566 106.54(12) y
    N3 Cu O1 2_566 2_566 73.46(12) ?
    N1 Cu O1 . 2_566 106.14(13) y
    N1 Cu O1 2_566 2_566 73.86(13) ?
    N3 Cu O1 . . 73.46(12) y
    N3 Cu O1 2_566 . 106.54(12) ?
    N1 Cu O1 . . 73.86(13) y
    N1 Cu O1 2_566 . 106.14(13) ?
    O1 Cu O1 2_566 . 180 y
    C9 O1 C8 . . 114.0(3) ?
    C9 O1 Cu . . 105.0(2) ?
    C8 O1 Cu . . 104.8(3) ?
    C7 N1 C1 . . 105.4(4) ?
    C7 N1 Cu . . 122.5(3) ?
    C1 N1 Cu . . 131.4(3) ?
    C7 N2 C6 . . 108.1(4) ?
    C7 N2 H2N . . 124(4) ?
    C6 N2 H2N . . 128(4) ?
    C10 N3 C16 . . 104.3(4) ?
    C10 N3 Cu . . 123.2(3) ?
    C16 N3 Cu . . 132.4(3) ?
    C10 N4 C11 . . 107.3(4) ?
    C10 N4 H4N . . 120(4) ?
    C11 N4 H4N . . 133(4) ?
    O2 N5 O3 . . 123.3(4) ?
    O2 N5 C17 . . 118.3(5) ?
    O3 N5 C17 . . 118.4(5) ?
    O5 N6 O4 . . 122.7(4) ?
    O5 N6 C19 . . 119.1(4) ?
    O4 N6 C19 . . 118.2(4) ?
    O7 N7 O8 . . 120.8(6) ?
    O7 N7 C21 . . 120.5(5) ?
    O8 N7 C21 . . 118.7(4) ?
    N1 C1 C2 . . 131.0(4) ?
    N1 C1 C6 . . 109.6(4) ?
    C2 C1 C6 . . 119.4(5) ?
    C3 C2 C1 . . 118.0(4) ?
    C3 C2 H2 . . 121.0 ?
    C1 C2 H2 . . 121.0 ?
    C2 C3 C4 . . 121.0(5) ?
    C2 C3 H3 . . 119.5 ?
    C4 C3 H3 . . 119.5 ?
    C5 C4 C3 . . 122.1(5) ?
    C5 C4 H4 . . 118.9 ?
    C3 C4 H4 . . 118.9 ?
    C6 C5 C4 . . 116.4(4) ?
    C6 C5 H5 . . 121.8 ?
    C4 C5 H5 . . 121.8 ?
    C5 C6 N2 . . 132.3(4) ?
    C5 C6 C1 . . 123.1(5) ?
    N2 C6 C1 . . 104.6(4) ?
    N1 C7 N2 . . 112.3(5) ?
    N1 C7 C8 . . 123.6(4) ?
    N2 C7 C8 . . 124.1(4) ?
    O1 C8 C7 . . 111.3(3) ?
    O1 C8 H8A . . 109.4 ?
    C7 C8 H8A . . 109.4 ?
    O1 C8 H8B . . 109.4 ?
    C7 C8 H8B . . 109.4 ?
    H8A C8 H8B . . 108.0 ?
    O1 C9 C10 . . 111.0(4) ?
    O1 C9 H9A . . 109.4 ?
    C10 C9 H9A . . 109.4 ?
    O1 C9 H9B . . 109.4 ?
    C10 C9 H9B . . 109.4 ?
    H9A C9 H9B . . 108.0 ?
    N3 C10 N4 . . 113.2(4) ?
    N3 C10 C9 . . 123.3(4) ?
    N4 C10 C9 . . 123.5(4) ?
    C16 C11 N4 . . 106.0(4) ?
    C16 C11 C12 . . 122.6(5) ?
    N4 C11 C12 . . 131.4(5) ?
    C13 C12 C11 . . 115.7(5) ?
    C13 C12 H12 . . 122.2 ?
    C11 C12 H12 . . 122.2 ?
    C12 C13 C14 . . 122.3(5) ?
    C12 C13 H13 . . 118.8 ?
    C14 C13 H13 . . 118.8 ?
    C15 C14 C13 . . 121.4(5) ?
    C15 C14 H14 . . 119.3 ?
    C13 C14 H14 . . 119.3 ?
    C14 C15 C16 . . 117.1(5) ?
    C14 C15 H15 . . 121.5 ?
    C16 C15 H15 . . 121.5 ?
    C11 C16 C15 . . 120.9(4) ?
    C11 C16 N3 . . 109.3(4) ?
    C15 C16 N3 . . 129.7(4) ?
    C22 C17 C18 . . 121.3(4) ?
    C22 C17 N5 . . 119.6(5) ?
    C18 C17 N5 . . 119.1(5) ?
    C19 C18 C17 . . 119.2(5) ?
    C19 C18 H18 . . 120.4 ?
    C17 C18 H18 . . 120.4 ?
    C18 C19 C20 . . 124.5(5) ?
    C18 C19 N6 . . 115.8(5) ?
    C20 C19 N6 . . 119.7(4) ?
    O6 C20 C19 . . 124.9(4) ?
    O6 C20 C21 . . 123.4(5) ?
    C19 C20 C21 . . 111.7(4) ?
    C22 C21 N7 . . 117.0(5) ?
    C22 C21 C20 . . 123.6(5) ?
    N7 C21 C20 . . 119.4(4) ?
    C21 C22 C17 . . 119.5(5) ?
    C21 C22 H22 . . 120.3 ?
    C17 C22 H22 . . 120.3 ?
    C25 N8 C23 . . 120.4(4) ?
    C25 N8 C24 . . 122.9(4) ?
    C23 N8 C24 . . 116.7(4) ?
    N8 C23 H23A . . 109.5 ?
    N8 C23 H23B . . 109.5 ?
    H23A C23 H23B . . 109.5 ?
    N8 C23 H23C . . 109.5 ?
    H23A C23 H23C . . 109.5 ?
    H23B C23 H23C . . 109.5 ?
    N8 C24 H24A . . 109.5 ?
    N8 C24 H24B . . 109.5 ?
    H24A C24 H24B . . 109.5 ?
    N8 C24 H24C . . 109.5 ?
    H24A C24 H24C . . 109.5 ?
    H24B C24 H24C . . 109.5 ?
    O9 C25 N8 . . 124.0(4) ?
    O9 C25 H25 . . 118.0 ?
    N8 C25 H25 . . 118.0 ?
    C28 N9 C26 . . 119.1(6) ?
    C28 N9 C27 . . 123.2(5) ?
    C26 N9 C27 . . 117.7(6) ?
    N9 C26 H26A . . 109.5 ?
    N9 C26 H26B . . 109.5 ?
    H26A C26 H26B . . 109.5 ?
    N9 C26 H26C . . 109.5 ?
    H26A C26 H26C . . 109.5 ?
    H26B C26 H26C . . 109.5 ?
    N9 C27 H27A . . 109.5 ?
    N9 C27 H27B . . 109.5 ?
    H27A C27 H27B . . 109.5 ?
    N9 C27 H27C . . 109.5 ?
    H27A C27 H27C . . 109.5 ?
    H27B C27 H27C . . 109.5 ?
    O10 C28 N9 . . 116.0(7) ?
    O10 C28 H28A . . 122.0 ?
    N9 C28 H28A . . 122.0 ?
    C28A N9A C27A . . 126.2(9) ?
    C28A N9A C26A . . 118.7(8) ?
    C27A N9A C26A . . 115.1(8) ?
    N9A C26A H26D . . 109.5 ?
    N9A C26A H26E . . 109.5 ?
    H26D C26A H26E . . 109.5 ?
    N9A C26A H26F . . 109.5 ?
    H26D C26A H26F . . 109.5 ?
    H26E C26A H26F . . 109.5 ?
    N9A C27A H27D . . 109.5 ?
    N9A C27A H27E . . 109.5 ?
    H27D C27A H27E . . 109.5 ?
    N9A C27A H27F . . 109.5 ?
    H27D C27A H27F . . 109.5 ?
    H27E C27A H27F . . 109.5 ?
    O10A C28A N9A . . 120.0(10) ?
    O10A C28A H28B . . 120.0 ?
    N9A C28A H28B . . 120.0 ?
loop_
    _geom_torsion_atom_site_label_1
    _geom_torsion_atom_site_label_2
    _geom_torsion_atom_site_label_3
    _geom_torsion_atom_site_label_4
    _geom_torsion_site_symmetry_1
    _geom_torsion_site_symmetry_2
    _geom_torsion_site_symmetry_3
    _geom_torsion_site_symmetry_4
    _geom_torsion
    _geom_torsion_publ_flag
    N3 Cu O1 C9 . . . . 15.0(3) ?
    N3 Cu O1 C9 2_566 . . . -165.0(3) ?
    N1 Cu O1 C9 . . . . 107.2(3) ?
    N1 Cu O1 C9 2_566 . . . -72.8(3) ?
    O1 Cu O1 C9 2_566 . . .  -8E1(10)
                                     ?
    N3 Cu O1 C8 . . . . -105.5(3) ?
    N3 Cu O1 C8 2_566 . . . 74.5(3) ?
    N1 Cu O1 C8 . . . . -13.2(2) ?
    N1 Cu O1 C8 2_566 . . . 166.8(2) ?
    O1 Cu O1 C8 2_566 . . .  16E1(10)
                                     ?
    N3 Cu N1 C7 . . . . 76.3(3) ?
    N3 Cu N1 C7 2_566 . . . -103.7(3) ?
    N1 Cu N1 C7 2_566 . . .  -4E1(10)
                                     ?
    O1 Cu N1 C7 2_566 . . . -177.2(3) ?
    O1 Cu N1 C7 . . . . 2.8(3) ?
    N3 Cu N1 C1 . . . . -92.3(4) ?
    N3 Cu N1 C1 2_566 . . . 87.7(4) ?
    N1 Cu N1 C1 2_566 . . .  15E1(10)
                                     ?
    O1 Cu N1 C1 2_566 . . . 14.2(4) ?
    O1 Cu N1 C1 . . . . -165.8(4) ?
    N3 Cu N3 C10 2_566 . . .  15E1(10)
                                      ?
    N1 Cu N3 C10 . . . . -79.7(4) ?
    N1 Cu N3 C10 2_566 . . . 100.3(4) ?
    O1 Cu N3 C10 2_566 . . . 174.2(4) ?
    O1 Cu N3 C10 . . . . -5.8(4) ?
    N3 Cu N3 C16 2_566 . . .  -3E1(10)
                                      ?
    N1 Cu N3 C16 . . . . 96.1(4) ?
    N1 Cu N3 C16 2_566 . . . -83.9(4) ?
    O1 Cu N3 C16 2_566 . . . -10.0(4) ?
    O1 Cu N3 C16 . . . . 170.0(4) ?
    C7 N1 C1 C2 . . . . -177.3(4) ?
    Cu N1 C1 C2 . . . . -7.2(7) ?
    C7 N1 C1 C6 . . . . 1.0(5) ?
    Cu N1 C1 C6 . . . . 171.1(3) ?
    N1 C1 C2 C3 . . . . 179.6(4) ?
    C6 C1 C2 C3 . . . . 1.5(6) ?
    C1 C2 C3 C4 . . . . -1.5(7) ?
    C2 C3 C4 C5 . . . . 0.6(7) ?
    C3 C4 C5 C6 . . . . 0.3(7) ?
    C4 C5 C6 N2 . . . . -178.4(4) ?
    C4 C5 C6 C1 . . . . -0.4(7) ?
    C7 N2 C6 C5 . . . . 178.2(5) ?
    C7 N2 C6 C1 . . . . -0.2(4) ?
    N1 C1 C6 C5 . . . . -179.0(4) ?
    C2 C1 C6 C5 . . . . -0.6(7) ?
    N1 C1 C6 N2 . . . . -0.5(5) ?
    C2 C1 C6 N2 . . . . 178.0(4) ?
    C1 N1 C7 N2 . . . . -1.1(5) ?
    Cu N1 C7 N2 . . . . -172.3(3) ?
    C1 N1 C7 C8 . . . . -179.9(4) ?
    Cu N1 C7 C8 . . . . 8.9(6) ?
    C6 N2 C7 N1 . . . . 0.8(5) ?
    C6 N2 C7 C8 . . . . 179.6(4) ?
    C9 O1 C8 C7 . . . . -94.6(4) ?
    Cu O1 C8 C7 . . . . 19.7(4) ?
    N1 C7 C8 O1 . . . . -21.8(6) ?
    N2 C7 C8 O1 . . . . 159.6(4) ?
    C8 O1 C9 C10 . . . . 94.0(4) ?
    Cu O1 C9 C10 . . . . -20.2(4) ?
    C16 N3 C10 N4 . . . . 0.2(6) ?
    Cu N3 C10 N4 . . . . 177.0(3) ?
    C16 N3 C10 C9 . . . . 178.4(4) ?
    Cu N3 C10 C9 . . . . -4.8(7) ?
    C11 N4 C10 N3 . . . . 0.0(6) ?
    C11 N4 C10 C9 . . . . -178.1(5) ?
    O1 C9 C10 N3 . . . . 19.8(7) ?
    O1 C9 C10 N4 . . . . -162.2(4) ?
    C10 N4 C11 C16 . . . . -0.3(5) ?
    C10 N4 C11 C12 . . . . -177.8(6) ?
    C16 C11 C12 C13 . . . . -2.1(8) ?
    N4 C11 C12 C13 . . . . 175.1(5) ?
    C11 C12 C13 C14 . . . . 0.9(9) ?
    C12 C13 C14 C15 . . . . 0.1(10) ?
    C13 C14 C15 C16 . . . . 0.0(9) ?
    N4 C11 C16 C15 . . . . -175.4(4) ?
    C12 C11 C16 C15 . . . . 2.4(8) ?
    N4 C11 C16 N3 . . . . 0.4(6) ?
    C12 C11 C16 N3 . . . . 178.2(5) ?
    C14 C15 C16 C11 . . . . -1.2(8) ?
    C14 C15 C16 N3 . . . . -176.1(5) ?
    C10 N3 C16 C11 . . . . -0.4(5) ?
    Cu N3 C16 C11 . . . . -176.8(3) ?
    C10 N3 C16 C15 . . . . 175.0(5) ?
    Cu N3 C16 C15 . . . . -1.4(8) ?
    O2 N5 C17 C22 . . . . 2.5(7) ?
    O3 N5 C17 C22 . . . . -176.7(4) ?
    O2 N5 C17 C18 . . . . -175.6(4) ?
    O3 N5 C17 C18 . . . . 5.3(6) ?
    C22 C17 C18 C19 . . . . 3.9(7) ?
    N5 C17 C18 C19 . . . . -178.1(4) ?
    C17 C18 C19 C20 . . . . -0.5(7) ?
    C17 C18 C19 N6 . . . . -178.4(4) ?
    O5 N6 C19 C18 . . . . -152.7(5) ?
    O4 N6 C19 C18 . . . . 27.1(7) ?
    O5 N6 C19 C20 . . . . 29.3(7) ?
    O4 N6 C19 C20 . . . . -150.9(4) ?
    C18 C19 C20 O6 . . . . 178.7(4) ?
    N6 C19 C20 O6 . . . . -3.5(7) ?
    C18 C19 C20 C21 . . . . -2.9(6) ?
    N6 C19 C20 C21 . . . . 174.9(4) ?
    O7 N7 C21 C22 . . . . 167.0(6) ?
    O8 N7 C21 C22 . . . . -10.0(7) ?
    O7 N7 C21 C20 . . . . -13.8(8) ?
    O8 N7 C21 C20 . . . . 169.2(4) ?
    O6 C20 C21 C22 . . . . -178.2(4) ?
    C19 C20 C21 C22 . . . . 3.3(6) ?
    O6 C20 C21 N7 . . . . 2.6(6) ?
    C19 C20 C21 N7 . . . . -175.8(4) ?
    N7 C21 C22 C17 . . . . 178.8(4) ?
    C20 C21 C22 C17 . . . . -0.3(7) ?
    C18 C17 C22 C21 . . . . -3.5(7) ?
    N5 C17 C22 C21 . . . . 178.5(4) ?
    C23 N8 C25 O9 . . . . 178.3(5) ?
    C24 N8 C25 O9 . . . . -0.3(7) ?
    C26 N9 C28 O10 . . . . 0.4(13) ?
    C27 N9 C28 O10 . . . . -179.7(9) ?
    C27A N9A C28A O10A . . . . 178(3) ?
    C26A N9A C28A O10A . . . . -1(5) ?
loop_
    _geom_hbond_atom_site_label_D
    _geom_hbond_atom_site_label_H
    _geom_hbond_atom_site_label_A
    _geom_hbond_site_symmetry_A
    _geom_hbond_distance_DH
    _geom_hbond_distance_HA
    _geom_hbond_distance_DA
    _geom_hbond_angle_DHA
    N2 H2N O6 2_657 0.87(5) 1.95(4) 2.709(5) 145(6)
    N2 H2N O5 2_657 0.87(5) 2.41(5) 3.104(6) 138(6)
    N4 H4N O9 2_666 0.87(5) 1.92(2) 2.753(6) 162(5)
