# Supplementary material for: Bis[1,3-bis­(benzimidazol-2-yl)-2-oxapropane]copper(II)–picrate–dimethyl­formamide (1/2/4)
Source: Acta Crystallogr Sect E Struct Rep Online. 2008 Nov 13;64(Pt 12):m1529. doi: 10.1107/S1600536808036829 (PMC2960054; doi:10.1107/S1600536808036829)
Supplement: Supplementary file 2 [file e-64-m1529-Isup2.hkl]

# 
# h,k,l, Fc-squared, Fo-squared, sigma(Fo-squared) and status flag 
# 
data_I
_shelx_title ' G0495 in P1                      P-1' 
_shelx_refln_list_code          4 
_shelx_F_calc_maximum      266.35 
_exptl_crystal_F_000       710.83 
_reflns_d_resolution_high  0.8256 
 
loop_ 
 _symmetry_equiv_pos_as_xyz 
 'x, y, z' 
 '-x, -y, -z' 
 
_cell_length_a    10.9656 
_cell_length_b    12.6028 
_cell_length_c    13.4100 
_cell_angle_alpha  65.746 
_cell_angle_beta   88.629 
_cell_angle_gamma  65.187 
 
_shelx_F_squared_multiplier     1.000 
 
loop_ 
 _refln_index_h 
 _refln_index_k 
 _refln_index_l 
 _refln_F_squared_calc 
 _refln_F_squared_meas 
 _refln_F_squared_sigma 
 _refln_observed_status 
   2   0   0     4230.51     3590.20    112.05 o 
   3   0   0      227.71      234.50      8.97 o 
   4   0   0      192.32      251.63     14.62 o 
   5   0   0      147.88      103.69      9.55 o 
   6   0   0     1694.85     1863.72     93.58 o 
   7   0   0      466.17      484.44     22.93 o 
   8   0   0       25.82       17.13      4.75 o 
   9   0   0      723.13      829.38     34.14 o 
  10   0   0      227.42      242.44     16.62 o 
  11   0   0      231.06      232.74     20.73 o 
 -11   1   0       21.80       15.41      7.39 o 
 -10   1   0        3.61        5.83      8.49 o 
  -9   1   0        2.51       15.01      7.27 o 
  -8   1   0      690.65      724.73     26.10 o 
  -7   1   0      189.07      210.83     15.85 o 
  -6   1   0      285.14      271.87     20.59 o 
  -5   1   0      792.83      785.81     27.80 o 
  -4   1   0       29.34       65.22     27.71 o 
  -3   1   0      865.20      754.85     17.81 o 
  -2   1   0     3881.54     3607.66     84.68 o 
  -1   1   0      550.16      546.19      9.80 o 
   2   1   0       67.63       60.99      3.42 o 
   3   1   0    12851.48    12620.25    345.40 o 
   4   1   0      844.19      679.07     18.69 o 
   5   1   0      198.65      220.31     12.80 o 
   6   1   0     1944.53     2192.40     51.39 o 
   7   1   0      769.12      809.31     20.24 o 
   8   1   0       99.97      109.45      8.60 o 
   9   1   0      113.85      126.28     11.37 o 
  10   1   0        0.52        0.52      6.03 o 
  11   1   0        0.94        4.61      6.89 o 
  12   1   0        2.19        0.00     10.45 o 
 -10   2   0       19.63        8.14      6.68 o 
  -9   2   0      172.09      208.07     17.87 o 
  -8   2   0       15.87       13.02      7.63 o 
  -7   2   0      168.71      200.02     23.74 o 
  -6   2   0      128.57      130.13     17.93 o 
  -5   2   0      927.82      973.65     28.26 o 
  -4   2   0      620.22      706.45     20.18 o 
  -3   2   0     2339.20     2274.29     61.90 o 
  -2   2   0      349.86      340.96     11.94 o 
  -1   2   0     3123.17     2990.04     77.94 o 
   0   2   0     1903.49     1736.76     47.75 o 
   1   2   0     1597.14     1437.17     36.77 o 
   2   2   0     1487.22     1395.45     36.22 o 
   3   2   0     9435.54     8811.67    195.77 o 
   4   2   0      294.78      217.05      6.92 o 
   5   2   0      306.77      310.64      7.44 o 
   6   2   0     2674.64     2842.02     81.25 o 
   7   2   0       73.02       72.89      6.62 o 
   8   2   0      271.96      287.81     12.14 o 
   9   2   0      241.71      249.17     14.68 o 
  10   2   0      123.32      139.85     13.84 o 
  11   2   0       11.41       13.47      6.34 o 
  12   2   0       13.37        7.70      8.86 o 
 -10   3   0      197.88      233.21     39.84 o 
  -9   3   0       52.00       56.23     19.50 o 
  -8   3   0       22.06       10.12     13.61 o 
  -7   3   0      365.59      431.47     39.53 o 
  -6   3   0      146.69      176.42     11.61 o 
  -5   3   0       31.50       50.09      8.93 o 
  -4   3   0       79.01       99.48      6.85 o 
  -3   3   0       85.44       85.29      7.08 o 
  -2   3   0      832.11      874.09     27.11 o 
  -1   3   0     2209.09     2207.14     66.18 o 
   0   3   0      318.71      208.13     12.81 o 
   1   3   0      256.00      221.20     25.22 o 
   2   3   0      317.77      245.17     27.85 o 
   3   3   0     5022.35     4722.02    166.91 o 
   4   3   0      244.71      222.08     10.71 o 
   5   3   0      179.57      175.01      6.86 o 
   6   3   0      271.97      279.69     10.03 o 
   7   3   0       32.91       46.74      8.35 o 
   8   3   0      231.96      247.58     17.62 o 
   9   3   0       90.77      103.09     13.69 o 
  10   3   0      129.01      164.68     15.97 o 
  11   3   0       55.06       51.78      8.40 o 
  12   3   0       36.99       14.36     16.13 o 
  -9   4   0       25.98       32.65     12.80 o 
  -8   4   0       61.85       43.97     21.90 o 
  -7   4   0      110.80      108.88     15.69 o 
  -6   4   0      130.11      126.34     12.55 o 
  -5   4   0      147.05      172.99     21.25 o 
  -4   4   0      254.75      220.68     17.27 o 
  -3   4   0     1230.47     1253.69     43.56 o 
  -2   4   0     3894.31     4519.22    151.53 o 
  -1   4   0      219.15      241.62     18.94 o 
   0   4   0     1688.88     1509.15     55.99 o 
   1   4   0      549.78      613.24     41.95 o 
   2   4   0      367.54      370.55     36.15 o 
   3   4   0     2169.56     2167.06     86.40 o 
   4   4   0       27.37       32.05      4.11 o 
   5   4   0     2219.52     2072.30     52.24 o 
   6   4   0      417.62      426.35     16.38 o 
   7   4   0     1801.76     1968.95     41.80 o 
   8   4   0        0.81        2.45      2.85 o 
   9   4   0        2.08        2.41      6.26 o 
  10   4   0       13.13        9.14     10.45 o 
  11   4   0      131.28      109.54     12.40 o 
  12   4   0      235.76      239.37     18.21 o 
  13   4   0        1.60        3.23      7.17 o 
  -8   5   0       81.45      110.52     37.84 o 
  -7   5   0      237.93      239.71     27.23 o 
  -6   5   0       12.04       19.79     10.68 o 
  -5   5   0        1.32        3.21      6.08 o 
  -4   5   0      126.12       98.47     14.94 o 
  -3   5   0        0.84        0.08      7.46 o 
  -2   5   0      787.06      862.51     38.02 o 
  -1   5   0      644.39      645.07     31.19 o 
   0   5   0        2.19        5.56      7.51 o 
   1   5   0      166.55      153.25     21.29 o 
   2   5   0      785.55      657.85     37.44 o 
   3   5   0      145.94      137.46     15.06 o 
   4   5   0      932.72     1014.67     63.56 o 
   5   5   0     1350.03     1146.30     34.33 o 
   6   5   0     1252.13     1325.96     36.83 o 
   7   5   0      779.48     1062.64     35.81 o 
   8   5   0        5.58       15.21      5.95 o 
   9   5   0        0.62        0.00      3.19 o 
  10   5   0       87.60       75.59      8.63 o 
  11   5   0      333.61      285.83     15.97 o 
  12   5   0      185.86      174.55     11.19 o 
  13   5   0       55.95       61.68      8.42 o 
  -8   6   0       52.56       56.20     13.27 o 
  -7   6   0      117.85      125.38     33.19 o 
  -6   6   0       45.27       46.11     12.83 o 
  -5   6   0        1.00        6.48      8.31 o 
  -4   6   0        9.17        1.87      8.30 o 
  -3   6   0        2.92       11.08     15.18 o 
  -2   6   0      222.76      147.45     15.62 o 
  -1   6   0      511.89      525.17     28.09 o 
   0   6   0     2406.48     2519.61     94.53 o 
   1   6   0       69.58       48.82     16.99 o 
   2   6   0      456.65      479.15     33.68 o 
   3   6   0       63.47       78.40     18.59 o 
   4   6   0        3.89       31.45     12.90 o 
   5   6   0        5.68       22.87     17.48 o 
   6   6   0      342.53      409.74     30.76 o 
   7   6   0      137.03      140.12      9.71 o 
   8   6   0      329.89      389.63     42.32 o 
   9   6   0        3.90        0.00      5.73 o 
  10   6   0        5.48       15.03     12.03 o 
  11   6   0      138.67      132.44     33.03 o 
  12   6   0       63.79       64.05     27.38 o 
  13   6   0       28.47       26.05     22.73 o 
  -7   7   0        7.51       16.11     12.71 o 
  -6   7   0        2.76        0.00      7.49 o 
  -5   7   0       80.73       80.62     17.00 o 
  -4   7   0      270.06      270.28     23.04 o 
  -3   7   0      192.15      195.10     26.38 o 
  -2   7   0        0.68       11.38      9.62 o 
  -1   7   0      147.92      163.04     16.80 o 
   0   7   0      207.98      223.63     34.37 o 
   1   7   0      294.44      331.45     53.31 o 
   2   7   0      510.30      534.37     74.39 o 
   3   7   0        2.03        7.03      9.80 o 
   4   7   0      222.06      222.27     28.59 o 
   5   7   0      399.25      419.39     41.70 o 
   6   7   0      970.15     1117.36     66.43 o 
   7   7   0       10.03       21.45      5.20 o 
   8   7   0      123.56      165.67     26.02 o 
   9   7   0       70.90       68.38      9.82 o 
  10   7   0       22.21       22.03      7.40 o 
  11   7   0      327.28      387.67     31.96 o 
  12   7   0       57.33       62.72     46.30 o 
  13   7   0        1.18        0.00     42.81 o 
  -6   8   0        3.19       11.11     11.37 o 
  -5   8   0       60.97       73.45     18.86 o 
  -4   8   0      145.94      142.34     17.89 o 
  -3   8   0      429.09      407.27     41.12 o 
  -2   8   0       30.20       53.06     12.17 o 
  -1   8   0        6.30       11.16     14.80 o 
   0   8   0        7.55       20.66     10.60 o 
   1   8   0      338.26      290.30     31.72 o 
   2   8   0       29.70       28.13     12.95 o 
   3   8   0      227.36      222.08     26.47 o 
   4   8   0        1.63       19.84     13.11 o 
   5   8   0      161.59      174.59     24.88 o 
   6   8   0      180.65      209.22     33.34 o 
   7   8   0       40.35       47.19     11.07 o 
   8   8   0        0.49       10.83      7.18 o 
   9   8   0        8.68       16.31      6.36 o 
  10   8   0      305.05      258.35     31.95 o 
  11   8   0        0.29        6.51      7.50 o 
  12   8   0        7.41       14.04      6.42 o 
  13   8   0        8.74        2.94     22.70 o 
  -5   9   0        4.45       13.18     14.26 o 
  -4   9   0       27.48       17.73     11.10 o 
  -3   9   0        4.62       17.84     16.81 o 
  -2   9   0       23.10       34.79     19.76 o 
  -1   9   0       12.85       16.13     10.41 o 
   0   9   0       64.10       71.26     24.52 o 
   1   9   0      159.63      153.49     21.48 o 
   2   9   0     1119.21     1249.90    264.83 o 
   3   9   0      135.38      136.79     22.59 o 
   4   9   0       49.44       58.06     21.22 o 
   5   9   0       73.68       70.79     22.54 o 
   6   9   0       81.12       79.97     21.00 o 
   7   9   0      177.40      199.58     29.54 o 
   8   9   0       28.62       46.56     12.46 o 
   9   9   0       62.78      100.33     27.25 o 
  10   9   0       88.48      161.13     46.27 o 
  11   9   0      272.24      156.42    148.75 o 
  12   9   0       50.47       32.51     23.12 o 
  -3  10   0        5.82        0.00      8.89 o 
  -2  10   0       74.55       78.05     21.82 o 
  -1  10   0       71.11       72.88     26.64 o 
   0  10   0       65.42       84.18     17.50 o 
   1  10   0        0.42       18.09     14.04 o 
   2  10   0       45.98       60.67     27.07 o 
   3  10   0      105.21      134.81     28.51 o 
   4  10   0       83.30       77.26     23.83 o 
   5  10   0       93.43       87.12     25.15 o 
   6  10   0      133.68      165.71     51.78 o 
   7  10   0        2.04        0.00     15.38 o 
   8  10   0       27.63       56.68     14.68 o 
   9  10   0        0.76        1.40      7.30 o 
  10  10   0        1.65        5.84      8.26 o 
  11  10   0        9.96       19.61     11.31 o 
  12  10   0        1.98        0.00      8.46 o 
  -2  11   0       30.12       14.04     24.72 o 
  -1  11   0        0.16        0.00     22.23 o 
   0  11   0      100.10      128.27     34.78 o 
   1  11   0       73.29       52.62     21.73 o 
   2  11   0       28.63       35.25     18.35 o 
   3  11   0        5.07       29.22     16.00 o 
   4  11   0       18.82       28.11     15.95 o 
   5  11   0       39.27       54.86     22.09 o 
   6  11   0      149.60      213.25     49.39 o 
   7  11   0      355.70      492.74    236.47 o 
   8  11   0        7.16        7.27      9.46 o 
   9  11   0        0.32        1.88      9.18 o 
  10  11   0        2.68        0.00      6.65 o 
  11  11   0       36.97       45.82     19.68 o 
   0  12   0        1.67        1.06     11.08 o 
   1  12   0       70.97      107.41     26.40 o 
   2  12   0       61.68       55.44     19.82 o 
   3  12   0        0.46        8.83     32.60 o 
   4  12   0       24.65       24.57     16.84 o 
   5  12   0        6.94        0.00     14.85 o 
   6  12   0        0.63       12.12     24.97 o 
   7  12   0      140.20      189.95     50.88 o 
   8  12   0       47.15       26.02     18.86 o 
   9  12   0        0.18        9.53     25.12 o 
  10  12   0        1.87        0.00      8.55 o 
  11  12   0        6.94       12.31      7.61 o 
   2  13   0       11.86       33.74     30.26 o 
   3  13   0        2.67        0.00     20.16 o 
   4  13   0        1.43       11.38     30.28 o 
   5  13   0        4.75        5.61     27.46 o 
   6  13   0       29.98       16.67     21.43 o 
   7  13   0       36.56       60.67     27.58 o 
   8  13   0       44.38       43.35     22.16 o 
   9  13   0       25.96       36.84     13.69 o 
  -8 -13   1        1.07        3.72     24.53 o 
  -7 -13   1        6.65       31.16     20.41 o 
  -6 -13   1       52.03      114.03     28.30 o 
  -5 -13   1       13.95        0.00     22.18 o 
  -4 -13   1       12.59        0.00     18.19 o 
  -3 -13   1        2.97       26.14     39.82 o 
 -10 -12   1        0.14        1.07      6.54 o 
  -9 -12   1       70.92      101.46     87.78 o 
  -8 -12   1       47.46       35.00     32.85 o 
  -7 -12   1        0.37       24.30     21.40 o 
  -6 -12   1       45.24       65.55     23.12 o 
  -5 -12   1        0.87       16.01     22.40 o 
  -4 -12   1        4.29        0.00     17.40 o 
  -3 -12   1       13.14       19.78     18.83 o 
  -2 -12   1        2.18       27.06     19.09 o 
  -1 -12   1        0.15       23.08     24.39 o 
   0 -12   1       19.39       29.03     15.90 o 
 -11 -11   1        1.86        0.00     30.86 o 
 -10 -11   1        1.69       13.13     11.39 o 
  -9 -11   1        5.98       10.04      9.58 o 
  -8 -11   1        1.16        1.16     12.55 o 
  -7 -11   1      196.15      197.78     37.37 o 
  -6 -11   1        1.27        0.00     14.07 o 
  -5 -11   1       26.85       45.43     23.73 o 
  -4 -11   1      176.24      244.73     38.71 o 
  -3 -11   1       23.10        3.93     11.97 o 
  -2 -11   1       14.36       30.48     18.45 o 
  -1 -11   1       56.44       69.60     18.87 o 
   0 -11   1        5.10       12.45     21.32 o 
   1 -11   1       15.53        0.00     15.14 o 
 -12 -10   1       43.54       39.01     17.56 o 
 -11 -10   1      139.76       59.37     62.15 o 
 -10 -10   1       59.04       29.78     34.76 o 
  -9 -10   1       42.76       44.71     18.87 o 
  -8 -10   1        1.20        4.66      5.82 o 
  -7 -10   1        2.66        0.00     20.49 o 
  -6 -10   1      143.80      170.94     44.58 o 
  -5 -10   1      146.84      173.17     34.61 o 
  -4 -10   1       17.84       16.55     17.87 o 
  -3 -10   1      108.60      120.05     22.12 o 
  -2 -10   1        3.90        0.82     10.01 o 
  -1 -10   1        0.23        0.00     16.53 o 
   0 -10   1       56.08       29.56     17.22 o 
   1 -10   1       21.82       19.15     13.71 o 
   2 -10   1        4.20        3.79     14.97 o 
   3 -10   1        4.55       13.52     14.54 o 
 -12  -9   1        0.48        7.64     11.61 o 
 -11  -9   1       68.34       91.11     27.03 o 
 -10  -9   1       63.17       98.60     26.90 o 
  -9  -9   1       20.79       31.90      8.13 o 
  -8  -9   1       49.85       69.00     13.37 o 
  -7  -9   1        5.77        2.49     19.55 o 
  -6  -9   1       31.83       40.68     28.46 o 
  -5  -9   1      113.18      119.71     29.90 o 
  -4  -9   1      308.74      318.37     41.90 o 
  -3  -9   1       41.10       76.33     26.55 o 
  -2  -9   1        0.36        0.00     14.94 o 
  -1  -9   1       22.07       38.11     16.08 o 
   0  -9   1        9.05        2.60     10.80 o 
   1  -9   1      156.69      137.46     23.99 o 
   2  -9   1       89.58       86.92     18.02 o 
   3  -9   1       75.27       48.02     21.26 o 
   4  -9   1        7.56        7.94      9.27 o 
 -13  -8   1        4.87        0.00     26.71 o 
 -12  -8   1       85.15       64.55     35.18 o 
 -11  -8   1      487.03      352.30     99.24 o 
 -10  -8   1      112.65      153.07     27.47 o 
  -9  -8   1       10.23        3.65      7.13 o 
  -8  -8   1        1.26        4.99     10.72 o 
  -7  -8   1       40.47       34.44      6.79 o 
  -6  -8   1        1.35        3.57     15.68 o 
  -5  -8   1      226.43      268.71     30.89 o 
  -4  -8   1      156.63      191.24     25.20 o 
  -3  -8   1       72.81       92.36     22.39 o 
  -2  -8   1      353.64      382.51     38.07 o 
  -1  -8   1        0.42       11.29     10.49 o 
   0  -8   1        8.22        8.03     14.98 o 
   1  -8   1       70.75       93.42     17.26 o 
   2  -8   1      121.29      108.69     19.30 o 
   3  -8   1        3.65       11.08     10.11 o 
   4  -8   1        1.06        0.00     13.00 o 
   5  -8   1        7.24        0.00     13.58 o 
 -13  -7   1        0.29       11.61     36.67 o 
 -12  -7   1       41.21        6.80     32.85 o 
 -11  -7   1       40.70       43.31     42.81 o 
 -10  -7   1      178.33      237.57     21.68 o 
  -9  -7   1       62.80       55.97      9.00 o 
  -8  -7   1       12.56       25.59      5.74 o 
  -7  -7   1      159.25      247.93     26.82 o 
  -6  -7   1      987.44     1254.14    103.54 o 
  -5  -7   1      192.30      210.90     32.39 o 
  -4  -7   1       96.89       71.41     16.81 o 
  -3  -7   1      340.13      358.68     35.56 o 
  -2  -7   1      663.24      831.40     60.95 o 
  -1  -7   1       52.63       63.76     17.06 o 
   0  -7   1       24.00       28.67     20.99 o 
   1  -7   1        3.88        2.51     10.87 o 
   2  -7   1      430.76      413.55     38.55 o 
   3  -7   1      408.64      341.89     28.07 o 
   4  -7   1       72.73       57.86     17.25 o 
   5  -7   1        0.32        0.00     11.27 o 
   6  -7   1       14.23        3.77      9.21 o 
 -13  -6   1        3.01        0.00     32.85 o 
 -12  -6   1        1.27        7.47     30.03 o 
 -11  -6   1      135.94      111.20     51.28 o 
 -10  -6   1      117.30      132.64      9.87 o 
  -9  -6   1       49.04       51.79      8.66 o 
  -8  -6   1      233.01      247.65     30.98 o 
  -7  -6   1       33.44       38.97      6.99 o 
  -6  -6   1      456.99      666.45     68.40 o 
  -5  -6   1     1154.51     1305.07     65.62 o 
  -4  -6   1       59.22       73.43     14.53 o 
  -3  -6   1        0.96        6.01     13.98 o 
  -2  -6   1      411.40      347.76     25.91 o 
  -1  -6   1      168.73      163.14     39.18 o 
   0  -6   1      323.67      284.66     30.42 o 
   1  -6   1       11.71       11.76     11.79 o 
   2  -6   1      146.65      156.20     19.09 o 
   3  -6   1       29.72       21.40      7.55 o 
   4  -6   1       51.28       53.70     14.47 o 
   5  -6   1      156.93      136.21     20.63 o 
   6  -6   1        7.66        3.18      7.72 o 
   7  -6   1       60.65       75.08     24.97 o 
 -13  -5   1       70.92       62.34     21.99 o 
 -12  -5   1       81.99      111.52     49.12 o 
 -11  -5   1      136.99      153.69     52.45 o 
 -10  -5   1       11.17        0.00     26.05 o 
  -9  -5   1       16.80        7.63     25.88 o 
  -8  -5   1      353.70      427.79     24.92 o 
  -7  -5   1      541.54      512.72     29.45 o 
  -6  -5   1      614.46      682.06     22.87 o 
  -5  -5   1      129.21      133.84     26.89 o 
  -4  -5   1      145.18      170.04     27.87 o 
  -3  -5   1     1261.54     1236.22     52.07 o 
  -2  -5   1       49.55       41.67     17.29 o 
  -1  -5   1      692.84      591.93     34.66 o 
   0  -5   1        1.44       11.77     10.98 o 
   1  -5   1      409.77      376.93     52.10 o 
   2  -5   1      210.43      192.42     17.52 o 
   3  -5   1      177.98      165.71     15.94 o 
   4  -5   1       18.91        6.82      6.27 o 
   5  -5   1       12.07        9.13      9.15 o 
   6  -5   1      148.92      168.09     15.96 o 
   7  -5   1      125.65      137.58     12.99 o 
   8  -5   1       77.58       99.57     23.23 o 
 -13  -4   1       89.99       72.90     10.53 o 
 -12  -4   1       47.73       33.13      9.72 o 
 -11  -4   1      261.72      295.14     18.87 o 
 -10  -4   1       19.60       22.87     14.52 o 
  -9  -4   1       57.05       43.10      8.63 o 
  -8  -4   1       10.75        6.27     14.60 o 
  -7  -4   1      253.63      200.63     10.52 o 
  -6  -4   1     1531.50     1635.45     40.02 o 
  -5  -4   1      104.83      155.83      8.07 o 
  -4  -4   1      517.41      476.31     26.07 o 
  -3  -4   1      117.76       78.12     13.87 o 
  -2  -4   1     1389.04     1364.99     51.51 o 
  -1  -4   1      225.96      204.95     18.39 o 
   0  -4   1      343.06      342.04     20.08 o 
   1  -4   1     6065.39     6941.39    265.09 o 
   2  -4   1        1.01        4.18      4.83 o 
   3  -4   1       21.49       18.40     13.52 o 
   4  -4   1      558.75      533.06     28.68 o 
   5  -4   1       49.33       78.47     25.31 o 
   6  -4   1       44.18       50.93      8.02 o 
   7  -4   1      111.72      106.93     15.01 o 
   8  -4   1      150.52      208.96     35.19 o 
   9  -4   1        0.30        7.10     10.50 o 
 -12  -3   1      195.23      216.01     17.40 o 
 -11  -3   1       33.56       60.08      7.84 o 
 -10  -3   1       49.24       40.38     11.45 o 
  -9  -3   1        1.58        0.00      7.80 o 
  -8  -3   1       68.25       48.99      7.97 o 
  -7  -3   1     2839.88     3030.52     91.46 o 
  -6  -3   1     1873.41     1942.15     39.99 o 
  -5  -3   1     2228.53     2289.27     50.81 o 
  -4  -3   1       77.95      100.56      5.88 o 
  -3  -3   1      338.98      340.41     24.36 o 
  -2  -3   1     1296.49     1173.17     52.54 o 
  -1  -3   1     1184.62     1260.52     45.66 o 
   0  -3   1     7339.46     7217.23    252.01 o 
   1  -3   1     2005.71     2116.92     63.21 o 
   2  -3   1     2803.61     2905.18     90.96 o 
   3  -3   1      139.14      142.64      7.77 o 
   4  -3   1      404.10      481.16     18.69 o 
   5  -3   1        5.75        0.00      6.02 o 
   6  -3   1      197.66      198.29     11.86 o 
   7  -3   1        6.48        2.32     11.12 o 
   8  -3   1       74.85       85.39     14.60 o 
   9  -3   1        1.41        0.98      9.59 o 
  10  -3   1       18.06       10.51      9.79 o 
 -12  -2   1       34.65       38.18      8.85 o 
 -11  -2   1        4.69        6.89      6.09 o 
 -10  -2   1       34.05       24.85      5.62 o 
  -9  -2   1       94.07      117.33      9.70 o 
  -8  -2   1       30.50       22.97      6.63 o 
  -7  -2   1      127.11      178.94     16.68 o 
  -6  -2   1      516.68      621.44     22.12 o 
  -5  -2   1     1620.41     1589.35     39.74 o 
  -4  -2   1      968.72     1090.87     18.46 o 
  -3  -2   1     1775.29     1550.61     31.07 o 
  -2  -2   1     2125.20     1917.33     73.68 o 
  -1  -2   1      323.19      330.55     22.78 o 
   0  -2   1    11587.80    12284.36    440.93 o 
   1  -2   1    10953.71    11446.05    407.41 o 
   2  -2   1       54.99       98.09      8.57 o 
   3  -2   1       11.52       23.83      4.27 o 
   4  -2   1        7.95        3.85      3.31 o 
   5  -2   1       22.01       47.14      6.94 o 
   6  -2   1       44.01       50.28     13.28 o 
   7  -2   1     3006.81     3491.48    125.18 o 
   8  -2   1      117.56      114.45     16.14 o 
   9  -2   1      190.65      231.59     16.30 o 
  10  -2   1      178.79      196.56     33.11 o 
 -12  -1   1       13.55        7.58      9.34 o 
 -11  -1   1        2.13        2.82      5.39 o 
 -10  -1   1       67.95       56.66      8.40 o 
  -9  -1   1      335.25      347.57     14.46 o 
  -8  -1   1      863.19      947.51     27.93 o 
  -7  -1   1      332.95      356.38     12.97 o 
  -6  -1   1      275.87      335.59     11.06 o 
  -5  -1   1     2514.37     2479.51     66.35 o 
  -4  -1   1      479.19      448.91     15.00 o 
  -3  -1   1     2774.50     2550.12     56.28 o 
  -2  -1   1      103.39       68.86      8.89 o 
  -1  -1   1     1035.71      757.23     39.01 o 
   0  -1   1     3454.95     3370.56     70.70 o 
   1  -1   1    22079.99    24314.92    979.46 o 
   2  -1   1      482.96      544.56     14.22 o 
   3  -1   1        7.23        6.71      2.39 o 
   4  -1   1     1090.14     1047.80     23.56 o 
   5  -1   1       26.61       41.65      5.48 o 
   6  -1   1      572.08      652.51     19.70 o 
   7  -1   1      159.52      165.12     14.36 o 
   8  -1   1       86.38      118.71     12.45 o 
   9  -1   1       69.53       95.09      9.92 o 
  10  -1   1        3.02        0.00      5.93 o 
  11  -1   1       76.03       31.03     31.28 o 
 -11   0   1       26.18       34.23      8.14 o 
 -10   0   1        4.95        9.14      6.05 o 
  -9   0   1        7.24        8.21      5.85 o 
  -8   0   1      198.60      231.43     12.84 o 
  -7   0   1       23.11       31.72     13.02 o 
  -6   0   1     1165.84     1077.86     45.74 o 
  -5   0   1        1.72        1.92      2.47 o 
  -4   0   1      327.21      373.00     21.11 o 
  -3   0   1     2189.19     2017.04     73.34 o 
   2   0   1     2219.10     2061.04     36.53 o 
   3   0   1       68.88       51.72      4.22 o 
   4   0   1      501.50      432.39     19.13 o 
   5   0   1     1555.54     1631.10     92.28 o 
   6   0   1      848.53      964.58     28.42 o 
   7   0   1      399.84      400.34     33.56 o 
   8   0   1      740.58      885.16     29.50 o 
   9   0   1        5.56        9.58      4.92 o 
  10   0   1       11.82       14.45      6.81 o 
  11   0   1       16.52       15.91      8.07 o 
 -11   1   1        1.41        6.54      6.06 o 
 -10   1   1      217.71      257.84     18.36 o 
  -9   1   1     1033.58     1191.55     55.25 o 
  -8   1   1      310.41      305.87     19.18 o 
  -7   1   1        2.89        3.61      4.57 o 
  -6   1   1      516.31      487.35     22.44 o 
  -5   1   1     1519.48     1579.46     65.95 o 
  -4   1   1     1175.51     1196.71     30.64 o 
  -3   1   1      211.30      240.34      9.30 o 
  -2   1   1     1706.19     1412.21     35.41 o 
  -1   1   1        3.31       17.31      2.69 o 
   2   1   1      104.95       69.99      2.73 o 
   3   1   1       94.06       36.78      4.05 o 
   4   1   1       94.81      104.10      8.79 o 
   5   1   1        8.01        9.30      3.44 o 
   6   1   1      163.75      182.57      7.70 o 
   7   1   1      499.57      577.15     16.08 o 
   8   1   1      125.97      147.39      8.74 o 
   9   1   1      337.27      334.10     18.84 o 
  10   1   1       16.19        4.10      5.24 o 
  11   1   1       10.40        4.10      7.43 o 
  12   1   1       67.30       34.87     28.71 o 
 -11   2   1       23.21       21.52     19.00 o 
 -10   2   1        9.81        5.33      6.92 o 
  -9   2   1       94.30      113.67     16.66 o 
  -8   2   1       27.02       22.90      6.34 o 
  -7   2   1       11.76        8.46     10.95 o 
  -6   2   1       86.50      121.82     18.09 o 
  -5   2   1      376.52      441.31     16.25 o 
  -4   2   1      359.60      339.50     11.15 o 
  -3   2   1      148.23      171.60     10.97 o 
  -2   2   1      134.08      127.08      7.84 o 
  -1   2   1      614.66      708.62     17.63 o 
   0   2   1       29.20       30.05      4.42 o 
   1   2   1     2035.79     1938.80     43.82 o 
   2   2   1      139.97      122.82      3.67 o 
   3   2   1      216.28      189.91      5.42 o 
   4   2   1     8259.04     8261.83    183.09 o 
   5   2   1      682.83      673.91     16.98 o 
   6   2   1      309.67      284.27     12.45 o 
   7   2   1      161.84      173.03      8.62 o 
   8   2   1      999.04     1080.95     31.77 o 
   9   2   1      137.39      156.55     11.07 o 
  10   2   1        9.70       11.49      6.69 o 
  11   2   1       29.40       15.58      9.11 o 
  12   2   1       98.10       80.65     26.83 o 
 -10   3   1       91.75      101.29     16.32 o 
  -9   3   1       33.54       40.18      9.27 o 
  -8   3   1        5.06       14.10     14.60 o 
  -7   3   1      835.35      823.64     59.03 o 
  -6   3   1       61.21       65.80      8.73 o 
  -5   3   1      966.65     1016.25     30.73 o 
  -4   3   1       36.87       13.99      6.65 o 
  -3   3   1      375.15      278.35     11.19 o 
  -2   3   1     3548.41     3537.71     96.79 o 
  -1   3   1      245.99      198.77     12.66 o 
   0   3   1     2956.51     2862.84     86.68 o 
   1   3   1     6356.21     6332.86    221.20 o 
   2   3   1     6374.38     6010.13    205.83 o 
   3   3   1        5.67       10.35      4.56 o 
   4   3   1      252.05      254.91      7.22 o 
   5   3   1        1.23        5.51      3.71 o 
   6   3   1        2.04        5.31      4.30 o 
   7   3   1      407.38      517.10     18.34 o 
   8   3   1      401.38      421.28     22.13 o 
   9   3   1       58.72       62.12      8.60 o 
  10   3   1        0.70       10.95      7.09 o 
  11   3   1       12.13       11.83      6.32 o 
  12   3   1      107.30      106.03     37.31 o 
  -9   4   1       92.29       94.42     29.04 o 
  -8   4   1        2.07        0.00     10.29 o 
  -7   4   1        0.51        6.27      6.82 o 
  -6   4   1      495.46      564.37     27.29 o 
  -5   4   1      121.32      119.25      9.65 o 
  -4   4   1       53.45       64.54      9.62 o 
  -3   4   1     1240.56     1200.54     40.48 o 
  -2   4   1     1582.31     1953.79     63.09 o 
  -1   4   1     4494.46     4497.99    147.57 o 
   0   4   1      360.86      450.19     23.04 o 
   1   4   1      271.22      307.20     34.33 o 
   2   4   1      550.09      540.49     26.96 o 
   3   4   1      925.94      995.61     57.03 o 
   4   4   1      809.64      905.06     24.75 o 
   5   4   1       22.97       12.29      5.55 o 
   6   4   1       53.97       53.60      4.56 o 
   7   4   1      144.80      171.39      7.59 o 
   8   4   1      101.53      107.19      7.64 o 
   9   4   1      373.70      355.85     24.21 o 
  10   4   1       74.82       91.63     14.47 o 
  11   4   1      137.36      101.82     13.09 o 
  12   4   1       48.76       41.72     15.08 o 
  13   4   1       23.34       19.13     10.00 o 
  -9   5   1      100.94      128.61     43.98 o 
  -8   5   1       11.39        6.47     18.25 o 
  -7   5   1       23.77       36.48      9.97 o 
  -6   5   1       26.09       18.05      7.79 o 
  -5   5   1        1.13        0.36      7.72 o 
  -4   5   1     1195.17     1119.30    116.91 o 
  -3   5   1      904.48      946.66     40.66 o 
  -2   5   1     1060.93     1381.31     52.55 o 
  -1   5   1      901.93      897.34     34.05 o 
   0   5   1      350.09      356.02     18.58 o 
   1   5   1        5.45       13.14      7.04 o 
   2   5   1      694.16      798.40     40.51 o 
   3   5   1     5668.88     6098.49    238.78 o 
   4   5   1        1.25        8.14     17.50 o 
   5   5   1     1549.02     1593.12     41.45 o 
   6   5   1      539.34      557.29     23.43 o 
   7   5   1      472.60      478.49     32.99 o 
   8   5   1        0.87        3.89      3.14 o 
   9   5   1       31.51       46.56      8.44 o 
  10   5   1        2.65        8.23      7.74 o 
  11   5   1      227.31      230.01     15.55 o 
  12   5   1      427.83      433.45     21.80 o 
  13   5   1       34.23       28.56     12.33 o 
  -8   6   1       15.11       27.36     23.98 o 
  -7   6   1        1.41        0.00     10.15 o 
  -6   6   1       98.29      117.99     19.80 o 
  -5   6   1       14.14       11.96     15.10 o 
  -4   6   1      308.09      280.24     22.53 o 
  -3   6   1      221.05      204.97     17.57 o 
  -2   6   1      284.33      254.67     21.14 o 
  -1   6   1       25.98       31.19     10.79 o 
   0   6   1     1202.46     1461.08     57.38 o 
   1   6   1        5.44        3.91      6.80 o 
   2   6   1        1.87        9.87     12.85 o 
   3   6   1       52.37       55.45     13.77 o 
   4   6   1     4209.74     4770.47    202.43 o 
   5   6   1      461.86      440.37     17.03 o 
   6   6   1      261.16      320.63     18.05 o 
   7   6   1      492.80      635.10     38.53 o 
   8   6   1        0.66        2.58      8.12 o 
   9   6   1        7.94       17.65      7.95 o 
  10   6   1       37.78       42.74     12.89 o 
  11   6   1        3.71       14.93     27.54 o 
  12   6   1       50.48        8.57     26.88 o 
  13   6   1       99.40       56.71     45.80 o 
  -7   7   1       44.40       39.25     15.73 o 
  -6   7   1       15.92       20.81     10.24 o 
  -5   7   1        5.26        3.93      9.45 o 
  -4   7   1      490.43      463.32     33.47 o 
  -3   7   1       28.33       21.41      9.59 o 
  -2   7   1      140.25      156.50     19.68 o 
  -1   7   1       53.81       77.54     14.19 o 
   0   7   1      390.81      398.32     42.87 o 
   1   7   1      165.07      180.78     19.91 o 
   2   7   1      786.12      834.92     49.75 o 
   3   7   1      109.58      114.60     16.67 o 
   4   7   1      117.30      127.24     28.75 o 
   5   7   1       33.20       38.31     15.21 o 
   6   7   1      483.66      558.33     50.12 o 
   7   7   1       10.82       22.07      7.88 o 
   8   7   1      241.42      309.72     44.90 o 
   9   7   1      221.58      255.11     44.83 o 
  10   7   1       96.38      131.95     15.96 o 
  11   7   1       88.79       96.19     15.52 o 
  12   7   1       26.01       15.93     20.08 o 
  13   7   1        1.64        0.00     38.66 o 
  -6   8   1       19.80       31.38     11.54 o 
  -5   8   1      104.82      112.24     22.32 o 
  -4   8   1       40.98       58.13     16.80 o 
  -3   8   1       66.70       84.33     15.44 o 
  -2   8   1       10.48        0.00     13.08 o 
  -1   8   1       52.81       31.92     12.50 o 
   0   8   1      409.21      377.93     34.90 o 
   1   8   1      346.85      336.23     27.99 o 
   2   8   1      621.32      642.44     41.71 o 
   3   8   1       52.85       36.52     17.10 o 
   4   8   1      167.41      152.47     29.72 o 
   5   8   1      177.17      247.14     42.77 o 
   6   8   1      443.08      397.30     40.74 o 
   7   8   1      524.24      388.78     42.24 o 
   8   8   1      207.15      356.23     62.01 o 
   9   8   1       13.42       10.87      9.00 o 
  10   8   1        2.11        3.10      7.11 o 
  11   8   1        0.32        5.20      5.61 o 
  12   8   1       58.38       67.15     14.79 o 
  13   8   1       29.50        7.13     20.41 o 
  -5   9   1       25.11       31.40     17.20 o 
  -4   9   1        5.20        0.14     10.59 o 
  -3   9   1       98.43      100.13     17.16 o 
  -2   9   1        9.74       12.79     15.41 o 
  -1   9   1        7.59       15.67     13.53 o 
   0   9   1      131.49      127.46     21.42 o 
   1   9   1      930.25     1070.43    110.63 o 
   2   9   1        6.11       13.65     18.67 o 
   3   9   1        2.10        5.42     13.64 o 
   4   9   1        1.57        0.00     11.03 o 
   5   9   1       13.03       25.10     14.67 o 
   6   9   1       44.87       67.13     30.34 o 
   7   9   1      226.98      237.13     64.50 o 
   8   9   1      108.93      146.77     15.15 o 
   9   9   1      120.67      100.13     25.10 o 
  10   9   1       88.86      150.87     33.60 o 
  11   9   1       50.00       55.77     13.31 o 
  12   9   1        0.71        2.21      7.88 o 
  13   9   1       10.76        0.00     34.51 o 
  -4  10   1        0.25        8.74     15.09 o 
  -3  10   1       15.06        9.67     11.70 o 
  -2  10   1       40.70       43.14     14.39 o 
  -1  10   1       56.87       64.49     24.52 o 
   0  10   1       25.51        0.00     13.52 o 
   1  10   1      431.25      538.52     77.32 o 
   2  10   1      999.83     1103.07    204.05 o 
   3  10   1       29.14       38.39     16.30 o 
   4  10   1       63.53       62.57     19.49 o 
   5  10   1       17.68        0.00     12.54 o 
   6  10   1       28.41       21.02     15.58 o 
   7  10   1      115.51      154.19     30.79 o 
   8  10   1      142.04      126.63     24.76 o 
   9  10   1       23.18       36.17     17.60 o 
  10  10   1       30.26       38.19     14.60 o 
  11  10   1      167.64      237.15     58.56 o 
  12  10   1        4.70        0.00     17.75 o 
  -3  11   1       19.05       14.05     21.36 o 
  -2  11   1       33.23       39.48     15.69 o 
  -1  11   1       32.09       29.05     14.63 o 
   0  11   1        0.72       19.53     15.45 o 
   1  11   1        2.37        6.96     14.79 o 
   2  11   1       14.81       16.06     16.65 o 
   3  11   1       42.30       40.96     26.64 o 
   4  11   1        7.06        6.29     16.23 o 
   5  11   1       34.90       31.92     16.66 o 
   6  11   1       87.40       91.08     22.87 o 
   7  11   1       36.00       42.85     19.10 o 
   8  11   1       44.96       70.46     20.91 o 
   9  11   1        1.39        0.00      7.66 o 
  10  11   1        7.48        6.08      9.11 o 
  11  11   1       46.05        0.90     14.30 o 
  12  11   1        4.36        0.00     18.01 o 
  -1  12   1        4.82        0.00     14.83 o 
   0  12   1       31.47       31.10     16.26 o 
   1  12   1       25.28       17.34     22.15 o 
   2  12   1       66.10       86.53     22.18 o 
   3  12   1        9.55       26.81     34.01 o 
   4  12   1       31.34       24.86     54.09 o 
   5  12   1        8.04        0.00     13.32 o 
   6  12   1        0.70       28.40     20.34 o 
   7  12   1      327.24      409.17    107.18 o 
   8  12   1      103.07       52.80     20.06 o 
   9  12   1        3.08        4.59     12.27 o 
  10  12   1        2.55        0.00     10.39 o 
  11  12   1        4.67        8.40     10.69 o 
   1  13   1       36.01       85.43     28.98 o 
   2  13   1       15.83       43.97     38.66 o 
   3  13   1        1.10       37.83     18.45 o 
   4  13   1       10.95       13.74     18.33 o 
   5  13   1        4.88       13.69     19.66 o 
   6  13   1       21.41       15.50     20.30 o 
   7  13   1       18.98        3.99     22.99 o 
   8  13   1       33.16       47.67     27.80 o 
   9  13   1        0.68       13.82     19.84 o 
  10  13   1        0.10        5.41      8.47 o 
   4  14   1        0.13       17.94     22.90 o 
   5  14   1       29.44       41.56     34.65 o 
   6  14   1        3.91       10.39     16.99 o 
   7  14   1       32.24       87.02     31.68 o 
   8  14   1       17.63        0.00     30.28 o 
  -6 -13   2        8.65       60.66     28.54 o 
  -5 -13   2        3.60        0.00     32.10 o 
  -9 -12   2       64.89       49.31     58.74 o 
  -8 -12   2        2.64       44.14     23.65 o 
  -7 -12   2        4.51        9.85     30.86 o 
  -6 -12   2       16.56       14.74     23.39 o 
  -5 -12   2        2.13        9.96     36.67 o 
  -4 -12   2       72.54       84.04     36.68 o 
  -3 -12   2       14.44       21.33     18.26 o 
  -2 -12   2       17.65       45.95     28.69 o 
  -1 -12   2        3.04        8.43     17.34 o 
 -11 -11   2        6.66        1.22     13.27 o 
 -10 -11   2        7.75        0.00      7.67 o 
  -9 -11   2       12.15       24.36     11.53 o 
  -8 -11   2       48.80       35.47     32.57 o 
  -7 -11   2        9.65       45.36     25.70 o 
  -6 -11   2        0.20        0.00     15.12 o 
  -5 -11   2       49.77       65.09     21.57 o 
  -4 -11   2        0.58       20.66     24.73 o 
  -3 -11   2        7.13        9.92     15.41 o 
  -2 -11   2       23.46       34.05     25.34 o 
  -1 -11   2        1.95        0.00     11.95 o 
   0 -11   2       23.96       20.29     15.85 o 
   1 -11   2       14.97       18.81     19.33 o 
 -11 -10   2       22.02        0.00     26.04 o 
 -10 -10   2       84.06       41.68     40.24 o 
  -9 -10   2       19.89       38.64     15.76 o 
  -8 -10   2       16.35        7.64     18.42 o 
  -7 -10   2       16.43        0.00     12.82 o 
  -6 -10   2        4.13        1.02     12.34 o 
  -5 -10   2      161.26      203.88     30.10 o 
  -4 -10   2      720.23      977.14    106.29 o 
  -3 -10   2       76.72       79.46     19.28 o 
  -2 -10   2        7.54       14.94     12.49 o 
  -1 -10   2        6.07        3.10     13.19 o 
   0 -10   2       31.03       42.62     18.65 o 
   1 -10   2        1.11        7.79     17.13 o 
   2 -10   2       20.23       18.80     13.64 o 
 -12  -9   2       49.51      116.48     74.01 o 
 -11  -9   2      122.15       65.82     69.87 o 
 -10  -9   2       76.19      100.46     28.58 o 
  -9  -9   2        8.66       10.84      7.71 o 
  -8  -9   2        5.18        0.00      4.44 o 
  -7  -9   2        0.46        5.04     24.56 o 
  -6  -9   2        7.17       21.24     22.23 o 
  -5  -9   2      194.08      224.55     38.30 o 
  -4  -9   2        8.05        0.00     13.99 o 
  -3  -9   2      212.00      220.90     27.44 o 
  -2  -9   2        1.68        0.00     12.53 o 
  -1  -9   2        0.80        0.00     19.41 o 
   0  -9   2        4.59        5.82     11.19 o 
   1  -9   2       38.70       30.84     14.44 o 
   2  -9   2       53.38       36.77     16.45 o 
   3  -9   2       25.22       21.49     17.18 o 
   4  -9   2        7.99       21.31     16.66 o 
 -12  -8   2        4.02       53.92     35.17 o 
 -11  -8   2        6.22        6.84      6.50 o 
 -10  -8   2       37.75       21.19     21.24 o 
  -9  -8   2       49.23       89.13     17.68 o 
  -8  -8   2       24.13       26.60      8.38 o 
  -7  -8   2       91.61      108.55     36.96 o 
  -6  -8   2      228.28      307.02     44.16 o 
  -5  -8   2      464.62      534.21     57.00 o 
  -4  -8   2      145.62      145.32     23.57 o 
  -3  -8   2      163.48      180.74     24.09 o 
  -2  -8   2       44.28       59.16     18.25 o 
  -1  -8   2      144.04      149.92     24.20 o 
   0  -8   2       24.99       23.64     12.92 o 
   1  -8   2      266.41      257.73     28.00 o 
   2  -8   2       34.91       23.66     16.27 o 
   3  -8   2      135.60      121.87     16.51 o 
   4  -8   2       17.25        7.79     13.07 o 
   5  -8   2       17.62        2.90     15.76 o 
 -13  -7   2       18.96        3.32     21.40 o 
 -12  -7   2       29.05       36.01     29.04 o 
 -11  -7   2      128.59      113.69     38.67 o 
 -10  -7   2      343.29      423.71     21.46 o 
  -9  -7   2       18.79       21.84      6.52 o 
  -8  -7   2       63.26       71.95     11.91 o 
  -7  -7   2       77.95       91.03     10.74 o 
  -6  -7   2       13.86       40.20     16.14 o 
  -5  -7   2       23.67       26.23     22.90 o 
  -4  -7   2      379.00      324.44     31.61 o 
  -3  -7   2       42.74       64.41     16.39 o 
  -2  -7   2      197.22      215.83     26.94 o 
  -1  -7   2      160.97      181.59     20.30 o 
   0  -7   2        1.88       13.32     11.87 o 
   1  -7   2        8.69        4.81      8.90 o 
   2  -7   2      215.39      179.74     17.55 o 
   3  -7   2        1.75        5.84     11.15 o 
   4  -7   2        0.29        0.00      9.50 o 
   5  -7   2       39.24       35.26     10.79 o 
   6  -7   2       43.44       44.21     11.62 o 
 -13  -6   2        4.03       28.21     41.48 o 
 -12  -6   2       32.15       46.13     27.88 o 
 -11  -6   2       44.81       53.43     28.54 o 
 -10  -6   2      138.64      137.43     36.35 o 
  -9  -6   2       30.95       28.47      6.16 o 
  -8  -6   2       24.94       40.75     13.55 o 
  -7  -6   2       79.45       79.02      7.64 o 
  -6  -6   2     2038.52     2557.29    136.19 o 
  -5  -6   2       20.30       25.31     13.76 o 
  -4  -6   2      161.28      166.95     32.31 o 
  -3  -6   2      271.30      255.57     28.69 o 
  -2  -6   2     1137.99     1340.70     63.13 o 
  -1  -6   2        1.71        2.82      7.86 o 
   0  -6   2        4.18        6.97      9.78 o 
   1  -6   2      401.15      347.28     49.67 o 
   2  -6   2      135.15      133.26     20.56 o 
   3  -6   2       80.13       66.06     15.68 o 
   4  -6   2       99.02       92.11     16.97 o 
   5  -6   2        4.03        0.00      8.07 o 
   6  -6   2       36.27       47.97     10.12 o 
   7  -6   2       25.86       18.14     12.89 o 
 -13  -5   2       81.66       39.25     22.65 o 
 -12  -5   2       28.35       54.59     42.64 o 
 -11  -5   2       37.75       82.63     29.04 o 
 -10  -5   2        5.70       36.67     22.40 o 
  -9  -5   2       21.20       25.39     20.57 o 
  -8  -5   2       51.68       34.86      5.58 o 
  -7  -5   2      606.78      714.55     27.71 o 
  -6  -5   2      112.38      114.43      7.77 o 
  -5  -5   2     1704.37     1951.34     83.86 o 
  -4  -5   2       50.91       54.00     16.11 o 
  -3  -5   2      106.84      123.28     18.07 o 
  -2  -5   2        5.81        5.16     10.87 o 
  -1  -5   2      347.95      344.79     27.34 o 
   0  -5   2     2113.77     2625.48     95.70 o 
   1  -5   2     1557.72     1484.97    325.45 o 
   2  -5   2     2724.54     2764.05    519.23 o 
   3  -5   2       51.25       55.01     10.56 o 
   4  -5   2      186.58      168.06     18.27 o 
   5  -5   2        4.45       10.46     10.29 o 
   6  -5   2        0.91        8.24      8.74 o 
   7  -5   2      222.94      178.34     15.69 o 
   8  -5   2       18.10        8.42     11.38 o 
 -13  -4   2       72.02       46.86     21.84 o 
 -12  -4   2      217.23      275.77     36.21 o 
 -11  -4   2      162.32      205.89     20.03 o 
 -10  -4   2       33.04       13.84     31.69 o 
  -9  -4   2       12.71       51.93     22.23 o 
  -8  -4   2       87.74      106.21     25.72 o 
  -7  -4   2      301.28      304.47     12.19 o 
  -6  -4   2      331.40      417.80     12.30 o 
  -5  -4   2     2632.99     3022.08     74.99 o 
  -4  -4   2        3.14        4.73     13.85 o 
  -3  -4   2      128.76      123.99     16.14 o 
  -2  -4   2      261.63      232.83     26.94 o 
  -1  -4   2      880.22      698.39     52.24 o 
   0  -4   2      707.73      855.69     33.63 o 
   1  -4   2     2865.94     2926.13    110.23 o 
   2  -4   2     1132.36     1026.28    121.89 o 
   3  -4   2      325.61      328.18     23.17 o 
   4  -4   2      209.22      172.43     11.94 o 
   5  -4   2      203.30      192.53     11.52 o 
   6  -4   2        3.88        1.26      4.31 o 
   7  -4   2      241.37      216.32     20.01 o 
   8  -4   2      192.18      245.93     75.03 o 
   9  -4   2       50.31        4.81     18.25 o 
 -12  -3   2      183.17      222.18     38.20 o 
 -11  -3   2       31.83       31.47      5.50 o 
 -10  -3   2       63.14       56.48      7.32 o 
  -9  -3   2       15.34       15.04      5.98 o 
  -8  -3   2      510.18      575.46     21.02 o 
  -7  -3   2      492.39      359.67     49.78 o 
  -6  -3   2       21.11       18.58      7.55 o 
  -5  -3   2      746.08      738.94     28.54 o 
  -4  -3   2     2114.13     1835.44     74.34 o 
  -3  -3   2     1208.38     1505.74     72.77 o 
  -2  -3   2      521.35      418.45     25.74 o 
  -1  -3   2       21.80       69.36     11.44 o 
   0  -3   2      110.35       65.02     13.85 o 
   1  -3   2     6552.70     6854.54    231.36 o 
   2  -3   2     1015.28      910.24     56.08 o 
   3  -3   2       13.20       21.54      6.72 o 
   4  -3   2        2.67        4.89      5.48 o 
   5  -3   2      322.37      283.06     12.83 o 
   6  -3   2      319.62      339.76     15.55 o 
   7  -3   2      165.39      182.58     17.59 o 
   8  -3   2      211.78      237.37     34.03 o 
   9  -3   2        2.83        0.00     11.37 o 
 -12  -2   2       96.06       83.56     19.69 o 
 -11  -2   2       14.88       14.17      6.23 o 
 -10  -2   2        9.02       12.57      6.60 o 
  -9  -2   2       20.73       15.61      5.62 o 
  -8  -2   2      866.26      839.23     25.65 o 
  -7  -2   2      906.20      991.45     27.81 o 
  -6  -2   2      871.14      720.91     20.63 o 
  -5  -2   2      349.77      293.31      8.75 o 
  -4  -2   2      287.09      284.48     16.32 o 
  -3  -2   2      165.53      149.14     12.71 o 
  -2  -2   2     1497.00     1557.69     55.33 o 
  -1  -2   2      445.45      443.90     23.98 o 
   0  -2   2     3144.75     3018.73     90.66 o 
   1  -2   2     7537.71     7848.84    242.34 o 
   2  -2   2     2040.53     2176.23     59.26 o 
   3  -2   2      100.97      101.45      7.74 o 
   4  -2   2       32.46       50.99      6.14 o 
   5  -2   2      156.84      185.22     10.78 o 
   6  -2   2      244.59      258.02     24.24 o 
   7  -2   2       28.43       33.87      8.91 o 
   8  -2   2        4.52        0.00      6.19 o 
   9  -2   2        3.92        2.01      6.32 o 
  10  -2   2       26.02       28.65     14.07 o 
 -12  -1   2       55.45       39.77      7.86 o 
 -11  -1   2      178.24      167.14     14.47 o 
 -10  -1   2       23.64        9.95      5.82 o 
  -9  -1   2      291.03      368.13     20.04 o 
  -8  -1   2      395.57      365.43     13.51 o 
  -7  -1   2       64.50       75.97      7.26 o 
  -6  -1   2       15.46       11.69      3.79 o 
  -5  -1   2       11.34       17.54      3.87 o 
  -4  -1   2      445.23      547.08     14.54 o 
  -3  -1   2     1073.21     1037.50     47.98 o 
  -2  -1   2    22423.61    24438.26   1074.06 o 
  -1  -1   2      559.21      474.29     14.56 o 
   0  -1   2     1154.79     1047.20     28.21 o 
   1  -1   2     6223.48     5868.13    164.20 o 
   2  -1   2     3645.97     3805.15     92.25 o 
   3  -1   2      749.43      801.71     18.15 o 
   4  -1   2        1.88        7.41      3.10 o 
   5  -1   2      355.03      398.87     19.19 o 
   6  -1   2      151.87      165.26     13.02 o 
   7  -1   2     1290.54     1531.94    101.08 o 
   8  -1   2      458.68      538.29     28.57 o 
   9  -1   2       11.23       18.05      7.26 o 
  10  -1   2       73.67       52.71     24.38 o 
 -12   0   2       88.69       41.06     34.60 o 
 -11   0   2        2.99        0.00      7.03 o 
 -10   0   2      269.40      320.29     17.63 o 
  -9   0   2      501.87      599.46     25.15 o 
  -8   0   2      191.66      194.02     10.66 o 
  -7   0   2      730.63      648.82     25.53 o 
  -6   0   2       77.54       64.40      6.32 o 
  -5   0   2     1492.27     1296.41     57.62 o 
  -4   0   2      823.25      741.65     35.67 o 
  -3   0   2     2778.42     2866.13     99.10 o 
  -1   0   2      336.09      320.00      4.47 o 
   0   0   2       91.48       96.95      3.72 o 
   1   0   2      151.54      140.44      3.90 o 
   2   0   2     1098.69     1149.74     38.66 o 
   3   0   2      719.55      778.36     20.16 o 
   4   0   2     1019.74     1035.99     53.77 o 
   5   0   2      429.51      493.61     23.85 o 
   6   0   2      107.46      157.61     12.53 o 
   7   0   2       16.49       18.31      5.19 o 
   8   0   2       28.26       28.63      5.04 o 
   9   0   2       46.21       48.52      8.78 o 
  10   0   2        1.28        0.23      6.29 o 
  11   0   2       40.83       30.50     14.38 o 
 -11   1   2        3.23        0.13      5.20 o 
 -10   1   2       41.54       40.00      8.68 o 
  -9   1   2       17.08       22.61      8.67 o 
  -8   1   2       46.27       59.62     14.60 o 
  -7   1   2       32.62       44.64     14.44 o 
  -6   1   2      710.42      732.04     32.10 o 
  -5   1   2     1068.45     1204.74     45.33 o 
  -4   1   2        1.25        0.00      6.80 o 
  -3   1   2      976.22      709.47     18.86 o 
  -2   1   2      522.87      453.34     12.20 o 
  -1   1   2       51.10       53.87      8.38 o 
   0   1   2     1240.18     1094.55     13.41 o 
   1   1   2     1978.44     1900.97     49.37 o 
   2   1   2     6210.35     5921.05    102.09 o 
   3   1   2     2484.12     2095.57     39.82 o 
   4   1   2     1293.63     1180.84     21.03 o 
   5   1   2     1514.87     1543.65     32.10 o 
   6   1   2       47.17       44.41      4.31 o 
   7   1   2      835.88      922.22     25.24 o 
   8   1   2      478.46      536.11     21.14 o 
   9   1   2      217.63      238.15     15.04 o 
  10   1   2        4.72        9.28      4.88 o 
  11   1   2       25.83       22.35     10.10 o 
 -11   2   2       18.79       16.42     17.42 o 
 -10   2   2       71.64       63.55     14.08 o 
  -9   2   2     1240.99     1376.77     64.34 o 
  -8   2   2       13.76       25.22      9.62 o 
  -7   2   2       45.03       53.27     16.43 o 
  -6   2   2     1000.69     1068.04     46.11 o 
  -5   2   2      153.18      165.09      8.79 o 
  -4   2   2      124.44      148.62      7.91 o 
  -3   2   2     2137.02     1869.59     49.38 o 
  -2   2   2      942.30      820.24     23.72 o 
  -1   2   2     6554.02     6143.97    183.09 o 
   0   2   2      864.95      790.56     19.27 o 
   1   2   2     4680.82     4278.31    107.98 o 
   2   2   2        4.26        2.80      2.19 o 
   3   2   2       30.07       53.48      4.35 o 
   4   2   2     2720.36     2813.13     51.86 o 
   5   2   2     2110.90     2318.87     49.92 o 
   6   2   2      136.67      223.76     24.73 o 
   7   2   2      289.06      292.93     10.60 o 
   8   2   2      559.00      621.62     22.85 o 
   9   2   2      154.10      153.01     10.99 o 
  10   2   2       19.89        9.63      6.38 o 
  11   2   2       11.59       11.16      7.82 o 
  12   2   2       60.09       56.36     29.04 o 
 -10   3   2        8.65        0.74      9.16 o 
  -9   3   2       49.29       38.83     13.11 o 
  -8   3   2       44.57       30.37     17.09 o 
  -7   3   2       31.61       32.69     15.93 o 
  -6   3   2       12.05       14.65      6.47 o 
  -5   3   2       54.25       58.64      8.10 o 
  -4   3   2     2703.52     2661.77     79.20 o 
  -3   3   2       78.93       96.42      8.24 o 
  -2   3   2     1875.85     1867.03     52.51 o 
  -1   3   2     2178.02     2123.94     60.21 o 
   0   3   2     2404.74     2355.28     61.80 o 
   1   3   2     1488.09     1416.58     38.21 o 
   2   3   2     3383.68     3198.39     71.85 o 
   3   3   2      921.47      805.51     18.89 o 
   4   3   2     3180.93     3119.55     77.05 o 
   5   3   2     1122.14     1119.39     23.87 o 
   6   3   2     1501.49     1499.02     34.64 o 
   7   3   2        1.99       14.35      8.23 o 
   8   3   2      988.18     1206.52     46.05 o 
   9   3   2        3.99        6.83      4.34 o 
  10   3   2      219.86      279.83     16.35 o 
  11   3   2       68.41       28.05     14.35 o 
  12   3   2       74.82       44.78     17.96 o 
 -10   4   2       56.86       73.68     30.03 o 
  -9   4   2      145.71      172.61     37.67 o 
  -8   4   2        0.63        2.49      8.96 o 
  -7   4   2      136.74      139.71     12.22 o 
  -6   4   2      300.16      353.07     20.08 o 
  -5   4   2       83.77       78.27     12.87 o 
  -4   4   2      191.44      208.60     14.20 o 
  -3   4   2     1972.72     2252.50     72.71 o 
  -2   4   2      259.77      247.17     11.89 o 
  -1   4   2      197.40      175.38     12.95 o 
   0   4   2      700.99      653.39     34.24 o 
   1   4   2     1592.42     1690.66     60.01 o 
   2   4   2       28.36       39.96     10.74 o 
   3   4   2     2594.30     2762.95     68.28 o 
   4   4   2     2168.46     2128.50     66.11 o 
   5   4   2      351.23      308.93     11.21 o 
   6   4   2        7.42        1.73      4.05 o 
   7   4   2      352.02      315.75     16.53 o 
   8   4   2       21.37       28.18      5.10 o 
   9   4   2      168.82      185.93     13.06 o 
  10   4   2      148.42      155.01      9.36 o 
  11   4   2        8.77        4.41      5.46 o 
  12   4   2      108.13       96.43     20.69 o 
  -9   5   2      128.63      117.83     37.51 o 
  -8   5   2       41.80       52.10     25.89 o 
  -7   5   2       10.40        3.72      9.93 o 
  -6   5   2       27.81       16.39      6.93 o 
  -5   5   2      110.10      106.66     14.11 o 
  -4   5   2       33.66       31.05     11.44 o 
  -3   5   2     1134.96     1177.05     42.06 o 
  -2   5   2       47.50       59.67     12.20 o 
  -1   5   2      436.80      359.68     27.35 o 
   0   5   2        5.19        2.89      9.21 o 
   1   5   2     3119.28     3026.96     98.13 o 
   2   5   2     1409.61     1284.37     47.20 o 
   3   5   2     1400.41     1320.55     55.89 o 
   4   5   2        4.51        0.00      5.86 o 
   5   5   2      944.24      943.92     24.74 o 
   6   5   2      153.24      145.42     10.14 o 
   7   5   2      273.09      234.56     10.21 o 
   8   5   2        8.55        7.70      4.98 o 
   9   5   2      119.01      140.76     16.04 o 
  10   5   2      195.66      207.78     18.26 o 
  11   5   2       96.08       83.35     13.80 o 
  12   5   2        2.04        0.00      8.77 o 
  13   5   2       11.91       12.14      6.98 o 
  -8   6   2        9.57       12.89     10.27 o 
  -7   6   2       68.23       67.70     17.76 o 
  -6   6   2      205.27      203.08     24.93 o 
  -5   6   2       57.04       61.23     17.42 o 
  -4   6   2        8.20       11.60      6.97 o 
  -3   6   2       67.28       80.93     13.11 o 
  -2   6   2      576.62      550.80     90.36 o 
  -1   6   2      483.99      548.03     36.78 o 
   0   6   2      154.24      116.05     14.61 o 
   1   6   2       91.16       76.97     19.42 o 
   2   6   2     1718.61     1935.65     93.31 o 
   3   6   2     1790.01     1968.85     75.65 o 
   4   6   2      281.00      332.14     32.23 o 
   5   6   2       90.33       92.55      7.59 o 
   6   6   2       40.73       34.98      5.68 o 
   7   6   2     1239.51     1386.63     96.31 o 
   8   6   2      183.67      245.59     20.05 o 
   9   6   2      431.58      476.07     68.51 o 
  10   6   2       14.66       11.51      5.11 o 
  11   6   2        1.35        1.40      5.72 o 
  12   6   2      256.74      227.22     16.86 o 
  13   6   2       66.27       55.74     16.47 o 
  -7   7   2        2.45        6.59     13.89 o 
  -6   7   2      248.40      252.13     30.70 o 
  -5   7   2      351.52      290.51     25.38 o 
  -4   7   2       94.94      128.28     14.37 o 
  -3   7   2        2.74       12.29     10.11 o 
  -2   7   2        6.71       15.56      9.09 o 
  -1   7   2       88.62       86.22     19.71 o 
   0   7   2      397.62      419.44     29.91 o 
   1   7   2      495.74      563.72     44.67 o 
   2   7   2      634.61      624.56     40.05 o 
   3   7   2       23.70       17.64     14.27 o 
   4   7   2     1241.55     1547.73     94.16 o 
   5   7   2        4.36        3.21      4.95 o 
   6   7   2        8.77       10.96      6.83 o 
   7   7   2      151.47      192.34     20.06 o 
   8   7   2      608.19      693.41    122.30 o 
   9   7   2       48.52       52.34     11.59 o 
  10   7   2        1.32        0.00      4.88 o 
  11   7   2       13.21        6.17     23.81 o 
  12   7   2       29.64       10.62     16.92 o 
  13   7   2       96.21       59.41     26.05 o 
  -6   8   2       62.85       78.36     15.39 o 
  -5   8   2        0.35       17.16     10.35 o 
  -4   8   2        4.47        1.91      9.50 o 
  -3   8   2        0.84        0.00     10.49 o 
  -2   8   2       30.11       22.18     11.21 o 
  -1   8   2       22.88        6.46     10.98 o 
   0   8   2      645.27      710.79     48.60 o 
   1   8   2      408.33      393.69     29.22 o 
   2   8   2      244.32      233.20     28.60 o 
   3   8   2       34.98       37.47     15.98 o 
   4   8   2       48.85       49.43     15.60 o 
   5   8   2       41.94       34.26     16.76 o 
   6   8   2       14.73       16.82      6.55 o 
   7   8   2       11.94       36.55      7.53 o 
   8   8   2      862.95      601.42     46.05 o 
   9   8   2      464.49      571.98     96.29 o 
  10   8   2      106.19      145.06     31.57 o 
  11   8   2       15.19       15.43      6.99 o 
  12   8   2       53.14       58.74     18.41 o 
  13   8   2       13.13        2.65     25.22 o 
  -5   9   2       51.35       42.97     14.36 o 
  -4   9   2       46.51       51.33     18.98 o 
  -3   9   2       71.32       73.45     18.96 o 
  -2   9   2       10.70       11.91     10.89 o 
  -1   9   2      189.09      211.10     22.24 o 
   0   9   2      124.16      172.97     32.56 o 
   1   9   2        7.61        3.78     15.81 o 
   2   9   2      986.54     1198.44     67.86 o 
   3   9   2       52.08       87.80     17.65 o 
   4   9   2        5.39        9.12     11.76 o 
   5   9   2       38.80       58.67     20.77 o 
   6   9   2      112.63      139.78     28.27 o 
   7   9   2       18.32       42.19     12.76 o 
   8   9   2      521.93      718.24    134.75 o 
   9   9   2       18.13       16.49     14.49 o 
  10   9   2       12.00       12.73     10.98 o 
  11   9   2       19.46       20.94      8.18 o 
  12   9   2       25.26       29.68     11.88 o 
  13   9   2        4.30        0.00      8.74 o 
  -4  10   2        8.15        7.32     15.07 o 
  -3  10   2        3.16        0.00     13.19 o 
  -2  10   2       28.25       36.09     15.88 o 
  -1  10   2       20.59       32.65     18.67 o 
   0  10   2       13.78        9.84     11.04 o 
   1  10   2       85.72       82.76     22.89 o 
   2  10   2       68.32       74.43     29.18 o 
   3  10   2      134.22      137.85     36.38 o 
   4  10   2      191.66      198.88     43.52 o 
   5  10   2        0.70        4.42     19.57 o 
   6  10   2        2.88        0.00     19.00 o 
   7  10   2       68.51      105.11     18.09 o 
   8  10   2      330.96      532.48    121.87 o 
   9  10   2      313.61      239.26     54.21 o 
  10  10   2      126.77       97.55     26.07 o 
  11  10   2        2.62       16.37     10.23 o 
  12  10   2        0.20        0.04      8.40 o 
  -3  11   2        0.42        9.10     16.14 o 
  -2  11   2        0.28        0.00     13.20 o 
  -1  11   2       91.55       73.24     29.68 o 
   0  11   2       51.85       68.68     18.37 o 
   1  11   2       38.57       43.89     38.83 o 
   2  11   2      299.62      317.33     33.66 o 
   3  11   2      125.23      135.76     27.28 o 
   4  11   2       29.85       48.10     21.50 o 
   5  11   2      509.40      765.91     71.86 o 
   6  11   2        1.00       10.90     21.69 o 
   7  11   2        5.94        5.09     19.63 o 
   8  11   2       86.53      134.52     36.24 o 
   9  11   2       87.51       95.71     45.14 o 
  10  11   2        2.50        0.75      6.62 o 
  11  11   2       70.56       64.02     18.88 o 
  12  11   2        0.86        0.00      7.67 o 
  -2  12   2       19.09       53.56     28.47 o 
  -1  12   2       15.92        4.00     25.55 o 
   0  12   2        3.70       15.75     23.39 o 
   1  12   2       16.87       32.57     20.17 o 
   2  12   2       34.55       86.28     33.13 o 
   3  12   2        0.65        0.00     15.54 o 
   4  12   2        1.19        0.00     26.26 o 
   5  12   2       17.50       30.43     20.66 o 
   6  12   2       70.28       36.82     21.16 o 
   7  12   2      197.86      186.77     99.18 o 
   8  12   2       16.91       39.20     10.67 o 
   9  12   2        7.60       11.44     11.09 o 
  10  12   2        0.83        0.00      7.03 o 
  11  12   2        7.08       24.15     20.51 o 
   0  13   2       25.06       44.00     19.01 o 
   1  13   2        0.73       11.78     18.58 o 
   2  13   2       55.20       67.93     21.25 o 
   3  13   2        4.96        0.00     16.56 o 
   4  13   2       17.05       21.87     17.27 o 
   5  13   2        6.29       10.95     24.72 o 
   6  13   2       38.10       35.78     30.86 o 
   7  13   2        0.18        7.72     20.66 o 
   8  13   2       19.33       26.68     32.88 o 
   9  13   2       19.18       39.32     14.16 o 
  10  13   2        2.47        0.28      9.92 o 
   3  14   2        0.47       10.69     25.66 o 
   4  14   2        3.65       27.39     27.46 o 
   5  14   2       18.46       33.14     20.43 o 
   6  14   2       36.55       46.77     35.83 o 
   7  14   2        3.78        4.66     24.89 o 
   8  14   2       22.29       13.72     17.75 o 
   9  14   2        2.21       17.60     15.10 o 
  -8 -12   3        0.48        7.94     32.69 o 
  -7 -12   3        6.86       10.88     16.76 o 
  -6 -12   3        5.82       23.55     29.19 o 
  -5 -12   3        5.33        2.42     13.70 o 
  -4 -12   3       46.48       76.85     42.98 o 
  -3 -12   3       52.53       74.02     32.85 o 
 -10 -11   3        3.86       12.58      9.96 o 
  -9 -11   3      121.92      288.46     47.30 o 
  -8 -11   3       37.82       58.75     24.84 o 
  -7 -11   3        1.04       31.55     35.01 o 
  -6 -11   3        0.62       18.90     28.54 o 
  -5 -11   3        3.93       33.85     30.53 o 
  -4 -11   3       90.40       99.46     41.90 o 
  -3 -11   3       46.32       62.17     30.43 o 
  -2 -11   3       26.68       47.70     20.12 o 
  -1 -11   3        0.38        0.00     34.76 o 
   0 -11   3        0.46       13.98     14.34 o 
 -11 -10   3        1.29        0.00     27.86 o 
 -10 -10   3       39.41       34.12     12.80 o 
  -9 -10   3        5.39       12.59      6.04 o 
  -8 -10   3        3.25       17.20     19.16 o 
  -7 -10   3        6.02       12.70     19.59 o 
  -6 -10   3       52.15       91.17     29.72 o 
  -5 -10   3       90.51      104.87     27.31 o 
  -4 -10   3        1.88        0.00     16.93 o 
  -3 -10   3       44.42       54.25     27.99 o 
  -2 -10   3       14.84        9.71     14.32 o 
  -1 -10   3       33.79       33.48     17.06 o 
   0 -10   3       42.68       56.44     16.18 o 
   1 -10   3        4.76       10.80     13.31 o 
   2 -10   3       38.98       35.11     15.55 o 
 -12  -9   3        4.83        0.00     46.12 o 
 -11  -9   3        4.22        7.41     16.54 o 
 -10  -9   3       42.47       33.91     30.53 o 
  -9  -9   3       89.31       49.49     47.46 o 
  -8  -9   3        5.05        3.81      5.16 o 
  -7  -9   3        1.56        0.00     17.75 o 
  -6  -9   3       78.94       93.89     22.50 o 
  -5  -9   3      110.70      146.13     28.96 o 
  -4  -9   3      690.09      860.67    128.56 o 
  -3  -9   3       22.25       27.70     23.04 o 
  -2  -9   3       35.05       23.53     12.90 o 
  -1  -9   3       24.37       47.90     17.31 o 
   0  -9   3       60.41       64.18     17.96 o 
   1  -9   3        2.98        0.00      9.76 o 
   2  -9   3       16.41       10.17     12.80 o 
   3  -9   3        5.98       11.13      9.67 o 
 -12  -8   3       28.29       15.10     46.13 o 
 -11  -8   3       19.44       33.72     40.40 o 
 -10  -8   3        9.97        7.14      6.85 o 
  -9  -8   3      185.85       93.91     86.65 o 
  -8  -8   3        7.10       10.89      6.40 o 
  -7  -8   3       13.16        7.40     19.66 o 
  -6  -8   3       12.44        5.91     16.51 o 
  -5  -8   3      447.69      550.87     70.04 o 
  -4  -8   3       27.34       39.89     25.80 o 
  -3  -8   3       58.29       48.26     18.23 o 
  -2  -8   3       25.22       27.80     14.52 o 
  -1  -8   3        1.08       11.93     16.48 o 
   0  -8   3       63.72       56.70     15.46 o 
   1  -8   3      210.34      172.21     23.37 o 
   2  -8   3       81.60       90.89     16.98 o 
   3  -8   3       54.06       50.54     18.93 o 
   4  -8   3        0.20        5.48     10.55 o 
 -12  -7   3       43.49        1.16     20.74 o 
 -11  -7   3       90.72       32.19     29.04 o 
 -10  -7   3       90.42      109.18     13.03 o 
  -9  -7   3       15.10       19.56      5.29 o 
  -8  -7   3       19.46       28.84      6.09 o 
  -7  -7   3      171.73      150.64     21.30 o 
  -6  -7   3       85.59       84.36     22.89 o 
  -5  -7   3      204.43      202.14     30.19 o 
  -4  -7   3      365.61      406.50     41.03 o 
  -3  -7   3      248.67      280.38     32.29 o 
  -2  -7   3        2.98       19.91     11.88 o 
  -1  -7   3       53.13       29.60     18.77 o 
   0  -7   3       18.04       15.24     16.26 o 
   1  -7   3      108.11      111.05     14.75 o 
   2  -7   3      290.88      257.99     30.00 o 
   3  -7   3      190.63      163.38     21.53 o 
   4  -7   3        1.33       22.98     23.89 o 
   5  -7   3        0.17        0.00      7.09 o 
 -12  -6   3       91.91       69.86     33.19 o 
 -11  -6   3       48.72       46.79     29.04 o 
 -10  -6   3      258.11      333.53     55.28 o 
  -9  -6   3       10.96        0.00     12.26 o 
  -8  -6   3        7.60       14.18      7.14 o 
  -7  -6   3        0.62        1.42      3.63 o 
  -6  -6   3        0.71       10.19     19.21 o 
  -5  -6   3      234.69      258.62     34.99 o 
  -4  -6   3      257.45      300.38     35.01 o 
  -3  -6   3      210.86      234.70     37.73 o 
  -2  -6   3      381.98      370.45     48.18 o 
  -1  -6   3      294.67      243.76     33.98 o 
   0  -6   3        5.02        0.00      9.80 o 
   1  -6   3       24.69       18.41     11.45 o 
   2  -6   3      204.23      195.69     16.35 o 
   3  -6   3       22.75       11.53     13.61 o 
   4  -6   3       35.43       35.12     11.03 o 
   5  -6   3       35.02       42.22     13.64 o 
   6  -6   3       22.20       19.28      7.79 o 
 -12  -5   3       13.95       23.73     23.89 o 
 -11  -5   3       22.42       37.50     25.88 o 
 -10  -5   3        0.44        0.00     17.92 o 
  -9  -5   3       53.69       35.51     23.56 o 
  -8  -5   3      469.15      544.94     18.49 o 
  -7  -5   3      321.09      312.88     10.66 o 
  -6  -5   3     1097.55     1303.16     48.41 o 
  -5  -5   3        0.75        0.00     12.59 o 
  -4  -5   3      969.18     1051.79     63.48 o 
  -3  -5   3        7.69       29.89     30.45 o 
  -2  -5   3        6.55       25.49     10.96 o 
  -1  -5   3      865.91      863.04     91.89 o 
   0  -5   3        1.91        0.00     10.90 o 
   1  -5   3       79.67       74.98     16.86 o 
   2  -5   3     1009.68      738.37     44.74 o 
   3  -5   3        1.72        3.73      5.19 o 
   4  -5   3       93.25       48.98     11.64 o 
   5  -5   3      132.84      120.26     15.93 o 
   6  -5   3      130.82       93.29     14.75 o 
   7  -5   3       35.47       22.62     10.56 o 
 -12  -4   3       32.40       29.83     16.46 o 
 -11  -4   3       90.22      147.03     35.51 o 
 -10  -4   3      103.10      115.67     30.87 o 
  -9  -4   3      163.49      168.31     35.19 o 
  -8  -4   3      678.09      772.90     71.82 o 
  -7  -4   3      987.84     1096.15     25.88 o 
  -6  -4   3      741.53      729.40     26.68 o 
  -5  -4   3        7.63        2.88     19.16 o 
  -4  -4   3      321.60      316.17     26.75 o 
  -3  -4   3        8.00        6.36      7.42 o 
  -2  -4   3      678.10      628.45     31.18 o 
  -1  -4   3      163.06      114.68     15.72 o 
   0  -4   3     1256.02     1224.99    156.77 o 
   1  -4   3     1056.59      898.67    178.58 o 
   2  -4   3     2082.88     1771.56    323.04 o 
   3  -4   3      113.29       83.17     12.95 o 
   4  -4   3       38.99       49.74     11.12 o 
   5  -4   3      223.33      173.98     16.44 o 
   6  -4   3      149.63      133.07     10.56 o 
   7  -4   3       96.87       95.36     14.96 o 
   8  -4   3       28.52       30.71     27.79 o 
 -12  -3   3      121.80      148.96     20.89 o 
 -11  -3   3      130.46      123.64     23.04 o 
 -10  -3   3       23.07       19.47      4.80 o 
  -9  -3   3       27.56        0.22     22.40 o 
  -8  -3   3       46.86       35.35     30.37 o 
  -7  -3   3      936.47      950.85     70.74 o 
  -6  -3   3       17.95       40.98     16.76 o 
  -5  -3   3        1.88        1.38     14.10 o 
  -4  -3   3     1097.36     1066.38     41.79 o 
  -3  -3   3        1.71        1.92      7.46 o 
  -2  -3   3      174.24      174.49     13.44 o 
  -1  -3   3       80.21       58.22     11.21 o 
   0  -3   3      491.38      521.91     30.48 o 
   1  -3   3       39.04       32.46      7.30 o 
   2  -3   3     1397.88     1322.99    212.81 o 
   3  -3   3        5.52        0.00      4.32 o 
   4  -3   3        5.38        6.20      5.55 o 
   5  -3   3      336.04      307.52     14.59 o 
   6  -3   3      194.81      204.11     11.02 o 
   7  -3   3       43.41       54.08     11.84 o 
   8  -3   3      273.35      334.63     26.57 o 
   9  -3   3        3.91       15.10     24.72 o 
 -12  -2   3      196.52      165.90     18.21 o 
 -11  -2   3      160.15      133.88     16.68 o 
 -10  -2   3       38.93       56.38      7.91 o 
  -9  -2   3       14.07        9.39      4.99 o 
  -8  -2   3      209.38      195.16     12.53 o 
  -7  -2   3      927.33      860.97     23.16 o 
  -6  -2   3      464.61      470.87     56.18 o 
  -5  -2   3     4817.73     4845.14    285.59 o 
  -4  -2   3      102.52       82.35     50.30 o 
  -3  -2   3     2087.74     2109.71     74.82 o 
  -2  -2   3      832.43      923.02     32.46 o 
  -1  -2   3      598.91      633.44     27.12 o 
   0  -2   3      151.99      180.86     17.23 o 
   1  -2   3     1253.45     1301.42     45.10 o 
   2  -2   3     5586.14     6329.84    198.95 o 
   3  -2   3     1095.13     1055.62     30.33 o 
   4  -2   3        1.22        4.92      3.99 o 
   5  -2   3     1008.05     1016.16     61.58 o 
   6  -2   3      242.18      245.29     26.98 o 
   7  -2   3       53.86       61.70     12.14 o 
   8  -2   3       64.36       75.32     21.57 o 
   9  -2   3      107.60      103.39     24.21 o 
 -12  -1   3       26.20       18.60     10.67 o 
 -11  -1   3       15.70       23.71     11.03 o 
 -10  -1   3       73.73       79.37      9.26 o 
  -9  -1   3      138.34      132.51      8.06 o 
  -8  -1   3      439.99      483.99     16.91 o 
  -7  -1   3        7.06       16.49      4.60 o 
  -6  -1   3      130.88      140.22     19.42 o 
  -5  -1   3      309.85      231.93      7.78 o 
  -4  -1   3     1820.02     1969.63     86.92 o 
  -3  -1   3    17661.96    18117.28   1101.11 o 
  -2  -1   3    24886.60    26075.26   1456.69 o 
  -1  -1   3        5.49        6.06      4.84 o 
   0  -1   3      369.12      481.95     15.34 o 
   1  -1   3      208.85      165.17     10.92 o 
   2  -1   3     2677.77     2676.64     64.06 o 
   3  -1   3      312.60      293.50      9.53 o 
   4  -1   3       34.36       43.00      3.33 o 
   5  -1   3       76.26       64.92     10.11 o 
   6  -1   3      623.67      669.21     24.92 o 
   7  -1   3      164.04      217.58     16.22 o 
   8  -1   3      125.59      129.76     10.59 o 
   9  -1   3      405.72      455.68     49.13 o 
  10  -1   3      126.50      149.03     25.56 o 
 -12   0   3       97.93       72.55     13.80 o 
 -11   0   3      378.97      440.43     36.27 o 
 -10   0   3        0.57        0.00      6.46 o 
  -9   0   3       68.24       50.06      9.62 o 
  -8   0   3      707.65      756.24     35.08 o 
  -7   0   3        1.48        7.64      4.29 o 
  -6   0   3      190.61      161.03      9.36 o 
  -5   0   3      152.86      132.49     11.62 o 
  -4   0   3      935.11      793.06     30.51 o 
  -2   0   3    70941.48    78554.86   6686.77 o 
  -1   0   3     2478.33     2056.94     37.48 o 
   0   0   3     2045.64     2127.35     39.35 o 
   1   0   3     2031.03     1582.56     93.29 o 
   2   0   3      575.28      555.16     11.27 o 
   3   0   3       96.40       76.35      4.29 o 
   4   0   3     1345.86     1409.03     36.13 o 
   5   0   3      519.97      520.90     18.52 o 
   6   0   3      354.09      340.02     11.24 o 
   7   0   3      357.64      366.11     13.58 o 
   8   0   3      605.53      745.06     25.59 o 
   9   0   3       14.59       15.65      6.00 o 
  10   0   3       72.00       54.24      9.98 o 
 -11   1   3        7.44        0.00      6.46 o 
 -10   1   3      177.95      162.89     16.07 o 
  -9   1   3      194.93      204.14     52.63 o 
  -8   1   3      249.15      272.12     18.87 o 
  -7   1   3       94.59       98.08     12.78 o 
  -6   1   3      239.91      239.78     24.58 o 
  -5   1   3       62.10       66.71      8.96 o 
  -4   1   3       91.60       74.20     12.95 o 
  -3   1   3      400.02      294.37     22.45 o 
  -2   1   3      141.25       96.06      6.16 o 
  -1   1   3      227.43      220.28      6.74 o 
   0   1   3     8787.65     8127.39    159.30 o 
   1   1   3     3797.64     3713.60     59.83 o 
   2   1   3       20.72       23.56      4.48 o 
   3   1   3       81.31       66.21      5.63 o 
   4   1   3       26.76       27.69      2.49 o 
   5   1   3     2442.32     2757.67     53.20 o 
   6   1   3      358.25      403.12     11.07 o 
   7   1   3       64.60       75.12      6.17 o 
   8   1   3        6.20       10.56      5.10 o 
   9   1   3        1.88        7.78      4.99 o 
  10   1   3       41.21       47.52      7.18 o 
  11   1   3       13.79        8.78      7.08 o 
 -11   2   3       46.79       50.74     16.58 o 
 -10   2   3        2.49       14.05      7.91 o 
  -9   2   3       59.97       75.17     14.52 o 
  -8   2   3      250.35      265.97     21.92 o 
  -7   2   3      117.82      108.21     21.08 o 
  -6   2   3      169.33      173.64     22.91 o 
  -5   2   3     1173.66     1056.42     43.83 o 
  -4   2   3      935.52      931.23     28.94 o 
  -3   2   3      461.62      436.57     16.29 o 
  -2   2   3     1144.92     1084.02     30.56 o 
  -1   2   3     2213.49     1701.58     43.37 o 
   0   2   3     2833.52     2551.26     61.06 o 
   1   2   3      398.09      358.67     11.76 o 
   2   2   3      973.62      795.30     16.92 o 
   3   2   3     1270.23     1240.49     24.43 o 
   4   2   3      592.19      569.22     14.17 o 
   5   2   3     1082.83     1137.83     26.79 o 
   6   2   3      171.35      196.14      7.96 o 
   7   2   3      387.90      441.82     25.98 o 
   8   2   3       53.56       52.14      6.85 o 
   9   2   3       53.94       93.59      8.49 o 
  10   2   3       53.49       56.19     12.73 o 
  11   2   3       36.15       38.96      9.16 o 
 -10   3   3       24.67       17.37     12.97 o 
  -9   3   3      456.01      507.24     38.03 o 
  -8   3   3      281.22      361.29     40.84 o 
  -7   3   3        0.84        1.00     10.95 o 
  -6   3   3       63.25       56.87      7.62 o 
  -5   3   3      320.08      270.97     12.91 o 
  -4   3   3      349.86      332.89     13.37 o 
  -3   3   3     2625.32     2457.09     66.67 o 
  -2   3   3      427.45      397.23     20.16 o 
  -1   3   3      476.86      527.83     19.28 o 
   0   3   3      272.76      275.58     13.65 o 
   1   3   3       35.27       29.24     11.78 o 
   2   3   3     1344.90     1308.49     52.54 o 
   3   3   3       83.69       89.45      4.87 o 
   4   3   3      631.84      583.35     12.81 o 
   5   3   3     1498.25     1670.75     32.35 o 
   6   3   3       80.64       87.69      8.97 o 
   7   3   3      526.84      509.80     28.84 o 
   8   3   3      364.23      419.99     15.85 o 
   9   3   3      331.38      411.29     16.07 o 
  10   3   3       20.02       18.39      9.12 o 
  11   3   3        6.83       17.24     18.00 o 
  12   3   3       42.20       32.75     11.99 o 
 -10   4   3        3.65       13.61     13.44 o 
  -9   4   3       67.34       79.49     27.71 o 
  -8   4   3       64.14       52.44     14.44 o 
  -7   4   3       58.45       88.00     10.48 o 
  -6   4   3       68.32       66.66      8.98 o 
  -5   4   3     1912.77     2103.30     74.54 o 
  -4   4   3      755.05      805.42     27.78 o 
  -3   4   3        6.54       32.99     11.20 o 
  -2   4   3      719.69      539.27     26.29 o 
  -1   4   3      105.97      103.14     10.79 o 
   0   4   3     2913.48     3017.84     88.20 o 
   1   4   3     3911.75     3796.25    112.62 o 
   2   4   3     8197.18     8624.38    309.48 o 
   3   4   3     6155.44     5698.97    150.83 o 
   4   4   3      973.28      829.70     18.77 o 
   5   4   3      173.68      162.14      7.75 o 
   6   4   3       16.49       20.91      4.64 o 
   7   4   3        3.74        6.38      4.07 o 
   8   4   3     1079.76     1266.41     42.13 o 
   9   4   3      255.96      242.83     21.70 o 
  10   4   3      129.95      128.99     10.02 o 
  11   4   3        0.97        4.94      7.23 o 
  12   4   3        4.53        7.46      6.35 o 
  -9   5   3       12.65       24.06     15.26 o 
  -8   5   3       28.73       25.39     22.07 o 
  -7   5   3        7.86        6.30     10.35 o 
  -6   5   3      260.16      231.18     19.34 o 
  -5   5   3      524.49      527.58     27.93 o 
  -4   5   3       47.41       57.14      9.78 o 
  -3   5   3      572.20      484.70     24.18 o 
  -2   5   3        7.12       10.21      6.61 o 
  -1   5   3        4.26        1.19      4.61 o 
   0   5   3      136.71       90.33     11.38 o 
   1   5   3      587.10      650.15     29.87 o 
   2   5   3     5819.88     6255.46    214.85 o 
   3   5   3     4387.13     4185.86    136.78 o 
   4   5   3      250.44      228.01     10.30 o 
   5   5   3       29.63       36.67      5.79 o 
   6   5   3      236.35      244.99     15.16 o 
   7   5   3        9.55       13.37      4.45 o 
   8   5   3      226.07      241.75     22.36 o 
   9   5   3      430.11      495.61     38.59 o 
  10   5   3      170.46      175.96     14.49 o 
  11   5   3       51.56       58.39     13.85 o 
  12   5   3       28.39       18.11      7.33 o 
  -8   6   3      121.62      108.23     15.51 o 
  -7   6   3       17.16       15.19     10.03 o 
  -6   6   3      100.97      111.85     20.91 o 
  -5   6   3       26.80       35.41      9.99 o 
  -4   6   3       26.00       16.82     11.76 o 
  -3   6   3      187.87      166.70     16.94 o 
  -2   6   3     1278.78     1553.60     63.43 o 
  -1   6   3      311.64      303.56     20.71 o 
   0   6   3      176.45      153.71     13.23 o 
   1   6   3      563.32      662.39     64.38 o 
   2   6   3       12.27       20.66      8.05 o 
   3   6   3        6.03       13.14     10.20 o 
   4   6   3      315.28      313.30     30.92 o 
   5   6   3       74.40       91.74      7.90 o 
   6   6   3      165.14      187.80     26.81 o 
   7   6   3      123.22      175.41     12.16 o 
   8   6   3      771.72      808.91     83.27 o 
   9   6   3       70.00       75.05     11.17 o 
  10   6   3       26.38       23.38      8.09 o 
  11   6   3       52.94       42.08     11.27 o 
  12   6   3       29.18       31.62     11.23 o 
  13   6   3        0.31        0.00      6.34 o 
  -7   7   3       48.05       30.76     14.15 o 
  -6   7   3      365.72      373.02     37.94 o 
  -5   7   3       33.66       53.39     14.38 o 
  -4   7   3        9.48        6.98      7.45 o 
  -3   7   3       15.83       10.50      7.72 o 
  -2   7   3      285.39      335.02     46.33 o 
  -1   7   3      131.38      195.54     25.67 o 
   0   7   3      637.40      671.62     33.69 o 
   1   7   3        1.44       10.63     10.95 o 
   2   7   3      165.00      129.35     26.07 o 
   3   7   3     1316.15     1481.44     62.46 o 
   4   7   3      593.92      589.77     49.72 o 
   5   7   3      115.14       75.35     12.50 o 
   6   7   3      128.65      141.28     13.63 o 
   7   7   3      845.05      647.17     46.87 o 
   8   7   3       62.88       55.72     17.12 o 
   9   7   3      874.10      632.86     57.03 o 
  10   7   3       45.65       64.90     17.68 o 
  11   7   3        1.11       11.50     12.44 o 
  12   7   3       36.35       13.59      8.13 o 
  13   7   3       31.92        1.65      6.25 o 
  -7   8   3       32.85       63.43     20.99 o 
  -6   8   3      104.26      144.89     39.33 o 
  -5   8   3      417.54      386.42     29.49 o 
  -4   8   3       74.08       61.13     13.03 o 
  -3   8   3      127.32      108.81     21.49 o 
  -2   8   3       29.76       31.16     16.26 o 
  -1   8   3      439.59      458.38     54.00 o 
   0   8   3       10.43       13.94      9.71 o 
   1   8   3       56.90       62.49     13.07 o 
   2   8   3      150.42      123.88     21.22 o 
   3   8   3     1366.64     1525.57     72.48 o 
   4   8   3      182.84      165.06     22.94 o 
   5   8   3        9.14        0.00      8.50 o 
   6   8   3        5.44        7.19      6.11 o 
   7   8   3        1.39        3.56      6.66 o 
   8   8   3      479.08      358.10     47.22 o 
   9   8   3       36.72       44.66     12.83 o 
  10   8   3       38.34       41.21     12.67 o 
  11   8   3       63.26       62.91     21.75 o 
  12   8   3        8.08        3.22     12.01 o 
  13   8   3       27.55       24.89     29.87 o 
  -6   9   3       15.71       18.60     12.03 o 
  -5   9   3      108.40      131.49     22.98 o 
  -4   9   3       42.66       58.05     14.85 o 
  -3   9   3       10.88        8.95      9.35 o 
  -2   9   3      136.81      131.60     27.42 o 
  -1   9   3       73.85       67.85     19.75 o 
   0   9   3     2748.13     3518.01    177.96 o 
   1   9   3       12.32        0.00     10.15 o 
   2   9   3      210.25      243.22     25.21 o 
   3   9   3      201.10      258.65     40.67 o 
   4   9   3        0.90        1.26     14.72 o 
   5   9   3       11.80       27.78     22.18 o 
   6   9   3       15.83       27.98      8.22 o 
   7   9   3       63.67       76.28     13.94 o 
   8   9   3      392.93      292.45     62.20 o 
   9   9   3      910.21      724.58     61.85 o 
  10   9   3      239.73      327.47     83.37 o 
  11   9   3       53.81       70.74     17.06 o 
  12   9   3       57.12       43.38     16.96 o 
  -5  10   3       59.59       92.72     19.77 o 
  -4  10   3       14.35       26.48     13.77 o 
  -3  10   3       40.45       42.56     14.79 o 
  -2  10   3        1.31        0.00     15.96 o 
  -1  10   3       14.01       11.19     14.05 o 
   0  10   3        2.16        5.37     16.28 o 
   1  10   3        9.23       17.33     12.50 o 
   2  10   3      480.37      573.92     50.87 o 
   3  10   3      107.31       99.65     22.99 o 
   4  10   3      138.72      159.19     28.09 o 
   5  10   3      220.20      254.95     38.60 o 
   6  10   3      216.41      227.69     44.16 o 
   7  10   3        3.47        0.84      8.40 o 
   8  10   3      113.43       86.49     24.99 o 
   9  10   3      231.57      155.84     38.52 o 
  10  10   3       15.57       25.60     10.66 o 
  11  10   3       19.79       17.89     10.14 o 
  12  10   3       22.85       21.41     13.47 o 
  -3  11   3        3.99        1.64     27.71 o 
  -2  11   3       66.97       90.96     23.73 o 
  -1  11   3      201.27      192.33     39.22 o 
   0  11   3        2.24       16.88     16.09 o 
   1  11   3       75.00       89.86     30.58 o 
   2  11   3       23.73       23.75     17.50 o 
   3  11   3      174.32      181.88     32.42 o 
   4  11   3      201.69      215.65     36.88 o 
   5  11   3      165.79      221.06     34.54 o 
   6  11   3       54.78       72.17     23.54 o 
   7  11   3        3.53        0.00      6.53 o 
   8  11   3       81.69      177.24     43.81 o 
   9  11   3      119.84      149.26     32.60 o 
  10  11   3      101.58      165.68     54.70 o 
  11  11   3        7.03       26.02      9.66 o 
  12  11   3        8.86       13.08     11.97 o 
  -2  12   3       27.37       57.31     30.03 o 
  -1  12   3      116.26      142.70     25.86 o 
   0  12   3       65.69       83.59     23.66 o 
   1  12   3        7.74       16.58     13.95 o 
   2  12   3        3.16       20.40     16.49 o 
   3  12   3       59.62       69.65     20.22 o 
   4  12   3       62.75       68.42     20.64 o 
   5  12   3      118.17       73.43     60.58 o 
   6  12   3       96.83       85.80     50.04 o 
   7  12   3        0.71        0.77     13.20 o 
   8  12   3        0.23        6.25     12.29 o 
   9  12   3        5.22       18.95      8.73 o 
  10  12   3        0.84        0.00      8.91 o 
  11  12   3       22.21       39.68     10.66 o 
   0  13   3       11.43       25.00     17.00 o 
   1  13   3        0.43        0.00     29.86 o 
   2  13   3        2.40       31.62     31.36 o 
   3  13   3        0.82        0.00     26.15 o 
   4  13   3        0.16       14.40     24.14 o 
   5  13   3       52.36       58.01     20.93 o 
   6  13   3       51.42       26.81     17.94 o 
   7  13   3      169.55      157.92     71.54 o 
   8  13   3       10.64       19.26     10.72 o 
   9  13   3        9.82       22.95     15.04 o 
  10  13   3        1.02        0.00     10.68 o 
   2  14   3       10.87       44.13     26.88 o 
   3  14   3        0.31       11.93     16.06 o 
   4  14   3       23.95       48.30     25.45 o 
   5  14   3       13.84       35.68     25.63 o 
   6  14   3       44.77       73.80     45.96 o 
   7  14   3       15.03       20.33     22.79 o 
   8  14   3        0.49       11.92     22.75 o 
   9  14   3       16.81       13.75     16.66 o 
  -9 -11   4      103.85      122.89     32.29 o 
  -8 -11   4        2.42        0.00     25.62 o 
  -7 -11   4        2.33        0.00     18.06 o 
  -6 -11   4       74.25       67.76     24.86 o 
  -5 -11   4        1.01        0.00     20.41 o 
  -4 -11   4       17.03       46.09     22.09 o 
  -3 -11   4       50.29       64.16     33.52 o 
  -2 -11   4        0.08        0.00     16.41 o 
 -10 -10   4        1.28        0.00     22.10 o 
  -9 -10   4       25.96       18.99     13.59 o 
  -8 -10   4       18.47       36.74     41.23 o 
  -7 -10   4        2.69        0.00     15.62 o 
  -6 -10   4        3.52       16.47     26.63 o 
  -5 -10   4       18.07       11.56     16.04 o 
  -4 -10   4       44.78       13.02     20.91 o 
  -3 -10   4        5.75        0.00     21.53 o 
  -2 -10   4       29.44       38.09     17.79 o 
  -1 -10   4        0.73       39.96     17.08 o 
   0 -10   4       11.48        0.00      9.70 o 
   1 -10   4        0.08        0.00     12.14 o 
 -11  -9   4        7.71        1.29     18.48 o 
 -10  -9   4       41.70       81.20     26.15 o 
  -9  -9   4       27.80       28.25      8.79 o 
  -8  -9   4        5.81        6.67     15.60 o 
  -7  -9   4        1.75        0.00     19.16 o 
  -6  -9   4       63.15       62.09     25.63 o 
  -5  -9   4      124.20      116.60     26.76 o 
  -4  -9   4       13.92        7.16     14.29 o 
  -3  -9   4       22.01       19.81     22.06 o 
  -2  -9   4        5.68       21.24     14.19 o 
  -1  -9   4       57.51       65.69     19.09 o 
   0  -9   4       86.01       74.17     18.57 o 
   1  -9   4       11.69       16.79     12.59 o 
   2  -9   4       13.60        0.00     15.83 o 
 -12  -8   4        5.08       26.05     51.43 o 
 -11  -8   4       18.10       69.85     64.05 o 
 -10  -8   4       67.08       22.19     25.55 o 
  -9  -8   4       29.37       11.31     20.17 o 
  -8  -8   4       18.40       20.57      7.74 o 
  -7  -8   4       30.88       18.55     15.25 o 
  -6  -8   4      116.81      130.17     26.90 o 
  -5  -8   4      160.73      149.59     27.78 o 
  -4  -8   4      190.07      192.80     41.24 o 
  -3  -8   4       24.11       31.09     23.02 o 
  -2  -8   4       25.31       22.12     14.31 o 
  -1  -8   4       93.88       83.10     19.34 o 
   0  -8   4       69.45       54.45     15.55 o 
   1  -8   4       38.75       22.64     14.02 o 
   2  -8   4        1.99        0.00     12.94 o 
   3  -8   4       38.50       15.60     14.70 o 
   4  -8   4       10.60        0.00     11.69 o 
 -12  -7   4       39.73        0.00     50.28 o 
 -11  -7   4       36.08      184.51     78.32 o 
 -10  -7   4        1.20        0.00     24.72 o 
  -9  -7   4       24.49       14.69     16.26 o 
  -8  -7   4       45.00       83.45     12.82 o 
  -7  -7   4        0.71        0.25     14.19 o 
  -6  -7   4       86.76       91.57     33.92 o 
  -5  -7   4      248.36      297.56     50.10 o 
  -4  -7   4      249.65      286.38     30.02 o 
  -3  -7   4       91.63       80.69     19.95 o 
  -2  -7   4      147.37      139.78     23.25 o 
  -1  -7   4       10.16       27.02     14.58 o 
   0  -7   4       82.06       74.11     16.03 o 
   1  -7   4      167.72      158.86     24.65 o 
   2  -7   4      144.49      102.32     21.23 o 
   3  -7   4       78.42       57.67     17.53 o 
   4  -7   4       25.76        9.90      9.91 o 
   5  -7   4        7.43        1.18      8.27 o 
 -12  -6   4       31.42       64.55     34.18 o 
 -11  -6   4      147.30      188.21     48.46 o 
 -10  -6   4       54.25       97.90     36.01 o 
  -9  -6   4       13.62        7.30     20.41 o 
  -8  -6   4        8.26        0.00     11.68 o 
  -7  -6   4      437.22      567.54     60.39 o 
  -6  -6   4      418.14      375.01     35.02 o 
  -5  -6   4        7.26        4.10     10.83 o 
  -4  -6   4      217.23      223.84     32.60 o 
  -3  -6   4       78.95       91.35     22.57 o 
  -2  -6   4      206.73      182.16     32.85 o 
  -1  -6   4      128.63      125.02     21.21 o 
   0  -6   4        1.38        4.43      7.37 o 
   1  -6   4        3.77        0.00      7.67 o 
   2  -6   4      107.92       64.15     15.86 o 
   3  -6   4      842.57      624.05     41.23 o 
   4  -6   4       10.57        0.90     10.29 o 
   5  -6   4        3.78        8.17      9.79 o 
   6  -6   4        1.25        0.41      7.27 o 
 -12  -5   4       19.32       25.39     26.55 o 
 -11  -5   4        4.95       21.07     24.06 o 
 -10  -5   4      215.34      328.52     54.45 o 
  -9  -5   4       52.92       55.42     28.38 o 
  -8  -5   4       65.23       42.32     26.39 o 
  -7  -5   4      464.65      525.24     47.20 o 
  -6  -5   4        0.59        0.52      7.86 o 
  -5  -5   4      189.34      128.74     22.00 o 
  -4  -5   4       23.93       14.18     12.55 o 
  -3  -5   4      486.31      485.71     44.96 o 
  -2  -5   4      422.60      426.50     29.27 o 
  -1  -5   4        3.29       10.79      8.45 o 
   0  -5   4      174.78      146.97     17.45 o 
   1  -5   4        0.95        2.67      6.93 o 
   2  -5   4       34.89       37.26     12.52 o 
   3  -5   4      230.26      189.21     19.79 o 
   4  -5   4        3.85        8.36      5.75 o 
   5  -5   4       67.65       47.86      9.89 o 
   6  -5   4        5.15        6.31      7.72 o 
   7  -5   4       92.65      101.00     54.51 o 
 -12  -4   4        0.32       13.12     14.61 o 
 -11  -4   4      100.48       72.52     30.54 o 
 -10  -4   4      198.01      268.75     45.81 o 
  -9  -4   4       17.00        0.00     18.92 o 
  -8  -4   4      207.16      274.75     44.99 o 
  -7  -4   4       91.38      112.52     30.21 o 
  -6  -4   4      412.02      470.20     39.01 o 
  -5  -4   4       41.48       76.71     14.50 o 
  -4  -4   4       29.45       30.64     10.62 o 
  -3  -4   4      884.15     1094.86     48.04 o 
  -2  -4   4       52.73       89.34     18.09 o 
  -1  -4   4     1019.89     1068.75    112.61 o 
   0  -4   4       48.42       29.90     16.26 o 
   1  -4   4      822.17      713.28    130.62 o 
   2  -4   4     1260.64     1070.19    204.24 o 
   3  -4   4      305.24      275.21     20.41 o 
   4  -4   4       33.66       20.45      8.46 o 
   5  -4   4      177.54      137.91     13.90 o 
   6  -4   4      117.23      147.63     28.19 o 
   7  -4   4        4.36        2.36     17.26 o 
   8  -4   4       64.88       98.24     25.06 o 
 -12  -3   4       20.51        7.59     15.64 o 
 -11  -3   4       54.05       69.56     14.72 o 
 -10  -3   4       43.41       35.55     11.50 o 
  -9  -3   4      468.85      608.84     93.69 o 
  -8  -3   4      413.27      468.78     78.07 o 
  -7  -3   4      149.79      151.06     30.38 o 
  -6  -3   4      308.77      302.79     36.38 o 
  -5  -3   4      388.21      422.78     30.58 o 
  -4  -3   4      567.81      588.11     35.12 o 
  -3  -3   4      606.92      677.37     36.96 o 
  -2  -3   4      925.44      918.88     40.23 o 
  -1  -3   4      203.26      180.43     15.37 o 
   0  -3   4     1911.11     1822.99     67.45 o 
   1  -3   4       67.01       46.22     11.87 o 
   2  -3   4       11.92        5.88      3.90 o 
   3  -3   4      102.29      108.40     10.71 o 
   4  -3   4      730.35      609.02     26.02 o 
   5  -3   4      417.96      323.95     16.28 o 
   6  -3   4      272.18      282.68     34.30 o 
   7  -3   4       27.60       23.86     17.75 o 
   8  -3   4        4.89        0.00     12.78 o 
 -12  -2   4       19.47       11.94     16.33 o 
 -11  -2   4       90.04      101.94     25.02 o 
 -10  -2   4        1.04        1.70      3.38 o 
  -9  -2   4       29.65       25.55      4.15 o 
  -8  -2   4       91.34      129.28     43.65 o 
  -7  -2   4      393.72      494.56     72.27 o 
  -6  -2   4       24.77       58.91     28.87 o 
  -5  -2   4      243.65      265.23     44.34 o 
  -4  -2   4      816.80      966.36     57.78 o 
  -3  -2   4      267.35      279.32     16.78 o 
  -2  -2   4      924.92      895.43     31.09 o 
  -1  -2   4      680.06      584.33     27.47 o 
   0  -2   4      510.60      474.91     25.27 o 
   1  -2   4      541.47      463.95     22.26 o 
   2  -2   4      147.95      142.40     10.09 o 
   3  -2   4      206.10      163.66     11.71 o 
   4  -2   4       10.45       16.34      5.81 o 
   5  -2   4     1094.19     1150.40    131.97 o 
   6  -2   4      862.32      822.72    197.98 o 
   7  -2   4       21.73       11.01      6.81 o 
   8  -2   4      280.37      314.99    107.17 o 
   9  -2   4        1.08       16.26     15.10 o 
 -12  -1   4       27.01       31.66     19.75 o 
 -11  -1   4      203.48      220.66     34.92 o 
 -10  -1   4      125.85      117.12     16.87 o 
  -9  -1   4      153.05      161.06     10.07 o 
  -8  -1   4      180.36      209.17     10.73 o 
  -7  -1   4      825.74      854.42     20.07 o 
  -6  -1   4       32.27       26.98      4.73 o 
  -5  -1   4     2961.52     2731.31    135.86 o 
  -4  -1   4     1228.77     1110.22     57.91 o 
  -3  -1   4      859.15      734.54     56.84 o 
  -2  -1   4       33.38       23.75      4.40 o 
  -1  -1   4      849.06      578.75     13.81 o 
   0  -1   4      449.54      327.39     10.60 o 
   1  -1   4      706.26      516.83     13.79 o 
   2  -1   4      139.65      127.85      7.01 o 
   3  -1   4        2.92        2.92      1.98 o 
   4  -1   4        2.17        1.42      2.17 o 
   5  -1   4      692.20      726.56     35.50 o 
   6  -1   4      155.44      158.34     30.04 o 
   7  -1   4       78.19       85.72      8.67 o 
   8  -1   4        0.40        1.83      4.03 o 
   9  -1   4       94.40       62.28     33.69 o 
  10  -1   4       52.93       47.95     19.75 o 
 -12   0   4        2.67        0.00      6.67 o 
 -11   0   4        0.42        4.53      7.15 o 
 -10   0   4        0.95        0.89      4.55 o 
  -9   0   4      121.65      138.19     10.87 o 
  -8   0   4      950.61     1082.04     34.30 o 
  -7   0   4        4.88        4.20      3.49 o 
  -6   0   4      165.50      174.73      7.03 o 
  -5   0   4        5.79       44.30     13.61 o 
  -4   0   4      822.22      682.90     28.98 o 
  -3   0   4     3798.02     3721.07     99.75 o 
  -2   0   4     2376.46     2153.57     39.59 o 
  -1   0   4     1106.88     1030.24     41.10 o 
   0   0   4       24.28       17.75      3.95 o 
   1   0   4      669.53      719.64     19.21 o 
   2   0   4      798.43      756.48     28.66 o 
   3   0   4     1897.17     2103.61     93.22 o 
   4   0   4      548.45      669.44     41.24 o 
   5   0   4     1215.40     1091.93     59.21 o 
   6   0   4      851.55     1004.68     64.17 o 
   7   0   4       25.84       16.99      4.61 o 
   8   0   4       71.31       52.29      5.79 o 
   9   0   4      297.19      365.17     49.68 o 
  10   0   4      116.77      153.01     37.17 o 
 -11   1   4      376.17      307.59     36.93 o 
 -10   1   4       65.43       55.84      9.60 o 
  -9   1   4        5.43        2.57      6.03 o 
  -8   1   4      714.58      777.63     39.07 o 
  -7   1   4      239.90      248.23     29.39 o 
  -6   1   4       46.69       60.24     10.45 o 
  -5   1   4      295.79      284.05     25.08 o 
  -4   1   4     1824.63     1748.26     66.75 o 
  -3   1   4      516.46      613.60     25.46 o 
  -2   1   4    15863.86    16446.30    618.54 o 
  -1   1   4     1157.97      976.50     26.72 o 
   0   1   4        2.11        3.52      2.10 o 
   1   1   4     2164.31     1922.46     35.13 o 
   2   1   4        3.90        2.98      1.87 o 
   3   1   4       58.77       45.51      6.36 o 
   4   1   4      401.17      388.59     20.44 o 
   5   1   4      931.09     1055.93     45.45 o 
   6   1   4       15.84       14.45      2.88 o 
   7   1   4       65.03       65.19      5.32 o 
   8   1   4       52.55       46.63      5.83 o 
   9   1   4      114.81      124.23      8.41 o 
  10   1   4      105.83       99.98     10.23 o 
  11   1   4       45.33       59.07     17.92 o 
 -11   2   4      127.97       91.22     13.54 o 
 -10   2   4      115.32      100.80     33.43 o 
  -9   2   4      110.13       80.11     15.19 o 
  -8   2   4      269.58      255.69     33.37 o 
  -7   2   4       43.90       53.60     11.95 o 
  -6   2   4       76.88       69.20     11.78 o 
  -5   2   4      268.65      232.02     24.91 o 
  -4   2   4       31.90       42.03      6.14 o 
  -3   2   4       29.67       15.00      5.37 o 
  -2   2   4     1465.71     1100.16     31.78 o 
  -1   2   4       45.78       30.15      4.52 o 
   0   2   4     2261.48     2107.92     37.78 o 
   1   2   4       19.58       31.13      2.66 o 
   2   2   4     6455.53     6311.89    121.09 o 
   3   2   4      842.97      818.21     12.37 o 
   4   2   4     2124.77     1868.17     95.91 o 
   5   2   4       31.29       23.37      2.71 o 
   6   2   4      273.81      289.73      7.94 o 
   7   2   4        0.78        0.31      2.50 o 
   8   2   4      164.53      169.35     17.17 o 
   9   2   4       22.67       25.78      5.39 o 
  10   2   4      133.19      126.70     16.21 o 
  11   2   4      237.18      279.71     45.48 o 
 -10   3   4        0.72        1.33      7.41 o 
  -9   3   4       36.56       35.01     20.74 o 
  -8   3   4       24.50       18.75     10.62 o 
  -7   3   4      168.62      131.47     26.06 o 
  -6   3   4      575.07      541.17     44.21 o 
  -5   3   4      428.35      406.36     19.85 o 
  -4   3   4     2617.86     2576.11     74.85 o 
  -3   3   4      210.72      263.16     13.58 o 
  -2   3   4     1362.20     1163.50     35.11 o 
  -1   3   4      550.70      513.18     18.69 o 
   0   3   4     1140.92     1128.54     37.07 o 
   1   3   4      350.14      283.67      9.85 o 
   2   3   4     2284.88     2132.61     52.51 o 
   3   3   4      658.75      637.78     14.06 o 
   4   3   4      336.17      224.83      8.11 o 
   5   3   4       66.05       71.92      4.70 o 
   6   3   4      258.30      273.06     11.64 o 
   7   3   4       37.95       42.31      4.74 o 
   8   3   4      452.54      488.51     16.23 o 
   9   3   4      102.57      125.38      9.60 o 
  10   3   4      154.32      171.39     21.45 o 
  11   3   4        9.15        1.08      5.33 o 
  12   3   4       51.25       68.86     26.05 o 
 -10   4   4       10.19        0.00     12.11 o 
  -9   4   4       68.63       81.64     18.92 o 
  -8   4   4      117.60      145.88     31.03 o 
  -7   4   4      362.99      391.27     30.56 o 
  -6   4   4       13.06       16.41      8.04 o 
  -5   4   4      893.70      921.90     36.82 o 
  -4   4   4      185.23      218.91     14.69 o 
  -3   4   4        4.66        3.97      5.31 o 
  -2   4   4      327.59      388.60     22.24 o 
  -1   4   4      247.74      224.98     12.95 o 
   0   4   4      561.42      533.23     20.72 o 
   1   4   4     2520.32     2465.35     67.90 o 
   2   4   4     3531.70     3583.76     83.26 o 
   3   4   4      628.91      537.89     11.66 o 
   4   4   4        2.79        2.35      2.44 o 
   5   4   4      164.21      178.22      7.60 o 
   6   4   4        1.60        6.80      3.91 o 
   7   4   4      592.50      600.31     38.67 o 
   8   4   4      967.76     1110.07     62.10 o 
   9   4   4      476.65      478.49     25.28 o 
  10   4   4        1.98        1.85      5.40 o 
  11   4   4        0.56        2.91      5.42 o 
  12   4   4        2.50       21.57     17.59 o 
  -9   5   4        0.45        0.00     13.11 o 
  -8   5   4       30.54       17.75     13.44 o 
  -7   5   4      130.29      139.95     16.78 o 
  -6   5   4      309.95      300.84     21.77 o 
  -5   5   4      940.60      987.07     44.19 o 
  -4   5   4      758.82      721.65     33.05 o 
  -3   5   4      378.00      359.92     20.70 o 
  -2   5   4      184.17      168.92     13.79 o 
  -1   5   4        6.78        7.42      5.24 o 
   0   5   4       42.14       44.95      7.25 o 
   1   5   4     8461.75     9604.16    367.77 o 
   2   5   4     1131.72     1197.77     50.04 o 
   3   5   4     1225.36     1220.14     29.67 o 
   4   5   4      406.61      448.45     14.90 o 
   5   5   4        1.01        0.00      3.44 o 
   6   5   4       32.20       60.77      7.22 o 
   7   5   4      235.07      245.01     24.25 o 
   8   5   4       30.74       37.57      6.59 o 
   9   5   4      447.60      486.25     59.27 o 
  10   5   4      571.05      549.48    104.59 o 
  11   5   4       22.64        8.47      6.90 o 
  12   5   4       16.07        0.00      6.06 o 
  -8   6   4       13.51        0.00     12.61 o 
  -7   6   4      184.78      192.83     22.09 o 
  -6   6   4       15.39       18.97     13.01 o 
  -5   6   4      395.10      401.68     33.22 o 
  -4   6   4      391.87      356.32     21.26 o 
  -3   6   4       69.80       81.35     10.60 o 
  -2   6   4       70.22       90.45     15.85 o 
  -1   6   4       88.22      120.25     13.64 o 
   0   6   4        1.06       13.42      7.30 o 
   1   6   4        7.25        2.65      6.23 o 
   2   6   4     3148.08     3404.16    125.87 o 
   3   6   4     1855.68     2128.71     74.86 o 
   4   6   4      574.47      566.79     26.79 o 
   5   6   4     1015.31     1016.03     30.39 o 
   6   6   4        2.06        7.36      4.60 o 
   7   6   4        6.30       17.78      4.82 o 
   8   6   4       26.90       40.13      6.94 o 
   9   6   4      104.09      109.53     13.97 o 
  10   6   4      278.27      316.79     66.84 o 
  11   6   4      181.12      202.84     53.03 o 
  12   6   4       13.88        7.19      6.31 o 
  -8   7   4        6.32       11.96     10.20 o 
  -7   7   4        3.32        0.00     11.20 o 
  -6   7   4      105.04      138.13     16.71 o 
  -5   7   4       21.37       12.04      8.33 o 
  -4   7   4      270.39      273.11     20.78 o 
  -3   7   4      148.08      151.70     23.65 o 
  -2   7   4        4.14        7.70      9.36 o 
  -1   7   4       17.15       12.18     15.85 o 
   0   7   4      627.85      657.83     32.52 o 
   1   7   4        9.77        1.93      7.81 o 
   2   7   4       36.31       18.17     13.03 o 
   3   7   4     1153.27     1128.27     49.06 o 
   4   7   4     1117.63      902.64     99.86 o 
   5   7   4      244.03      363.30     40.54 o 
   6   7   4      172.41      158.08     22.66 o 
   7   7   4      180.91      107.25     51.46 o 
   8   7   4        0.75        2.83      8.02 o 
   9   7   4      622.50      395.23     39.81 o 
  10   7   4      279.48      227.73     39.76 o 
  11   7   4        0.43        0.00      4.79 o 
  12   7   4        4.53       11.02     12.61 o 
  -7   8   4       35.99       37.18     22.82 o 
  -6   8   4      103.86       89.52     19.77 o 
  -5   8   4       50.68       49.67     15.83 o 
  -4   8   4       61.50       55.92     15.87 o 
  -3   8   4       93.72       78.52     21.09 o 
  -2   8   4       42.58       49.35     11.93 o 
  -1   8   4      106.91      136.40     17.69 o 
   0   8   4      865.33      961.31     48.89 o 
   1   8   4      698.39      773.89     49.54 o 
   2   8   4      150.65      185.24     23.71 o 
   3   8   4      727.74      860.33     46.76 o 
   4   8   4      558.87      550.76     40.14 o 
   5   8   4        4.49        3.70      5.48 o 
   6   8   4      393.38      414.50     31.69 o 
   7   8   4       77.56      107.61     26.30 o 
   8   8   4      133.89       80.33     32.45 o 
   9   8   4      276.40      331.04     71.34 o 
  10   8   4      246.24      168.45     28.88 o 
  11   8   4       44.87       33.10     10.87 o 
  12   8   4        4.02        5.44     12.75 o 
  -6   9   4      102.36      128.51     45.64 o 
  -5   9   4      126.12      130.10     27.24 o 
  -4   9   4        1.24       10.42     12.73 o 
  -3   9   4      137.96       96.84     18.39 o 
  -2   9   4      194.01      187.23     24.05 o 
  -1   9   4      462.94      480.83     33.65 o 
   0   9   4        3.73       13.93     18.00 o 
   1   9   4      157.09      201.27     34.08 o 
   2   9   4       79.71       62.86     23.61 o 
   3   9   4       20.89       14.89     17.92 o 
   4   9   4        8.12        5.59     16.26 o 
   5   9   4        1.96        0.00     13.39 o 
   6   9   4      228.89      271.20     33.32 o 
   7   9   4      381.79      267.22     31.72 o 
   8   9   4      339.11      293.59    115.58 o 
   9   9   4       49.28       97.77     31.81 o 
  10   9   4        7.72        2.16      6.92 o 
  11   9   4        5.68        0.00      8.45 o 
  12   9   4       63.58       38.48     19.71 o 
  -5  10   4       14.29       33.44     20.53 o 
  -4  10   4        5.37       15.42     26.63 o 
  -3  10   4        5.98        2.28      9.98 o 
  -2  10   4        0.49        3.76     10.56 o 
  -1  10   4      288.52      302.94     28.56 o 
   0  10   4     1371.16     1530.02     94.00 o 
   1  10   4       28.42       35.49     14.16 o 
   2  10   4      131.73      132.57     21.20 o 
   3  10   4      163.05      172.66     23.21 o 
   4  10   4       45.55       42.84     15.23 o 
   5  10   4       65.81       81.86     18.54 o 
   6  10   4      185.78      249.78     51.05 o 
   7  10   4      464.90      325.37    150.59 o 
   8  10   4      245.62      346.37     74.36 o 
   9  10   4      183.28      119.56     46.39 o 
  10  10   4       18.49       23.48     11.75 o 
  11  10   4       24.51       21.56      8.83 o 
  12  10   4      115.34      162.70     45.23 o 
  -4  11   4        1.37        0.00     22.73 o 
  -3  11   4       23.98       20.66     13.98 o 
  -2  11   4       16.09       10.69     14.29 o 
  -1  11   4       18.24       34.76     14.63 o 
   0  11   4        4.22        5.27     10.91 o 
   1  11   4       18.72       33.72     14.77 o 
   2  11   4        1.04        0.00     19.99 o 
   3  11   4       96.87      113.78     31.12 o 
   4  11   4      402.86      415.50     39.67 o 
   5  11   4       55.33       52.39     21.73 o 
   6  11   4        2.42        0.00     17.43 o 
   7  11   4       96.25      149.48     42.08 o 
   8  11   4       12.07       16.24     14.67 o 
   9  11   4       65.36      113.18     33.13 o 
  10  11   4        0.23        6.93     10.10 o 
  11  11   4        2.65        0.00      6.54 o 
  12  11   4       25.26       34.14     14.40 o 
  -2  12   4       52.64       84.16     29.68 o 
  -1  12   4       30.52       20.60     24.06 o 
   0  12   4       17.49       31.27     19.95 o 
   1  12   4       11.87       25.02     23.88 o 
   2  12   4       45.02       61.77     23.20 o 
   3  12   4       44.56       53.55     28.90 o 
   4  12   4       26.65       30.07     25.88 o 
   5  12   4       76.30       94.91     21.58 o 
   6  12   4       50.72       97.21     22.49 o 
   7  12   4       74.89       67.30     23.31 o 
   8  12   4       35.48       48.32     19.76 o 
   9  12   4        3.95        0.00     11.15 o 
  10  12   4       33.79       54.71     21.81 o 
  11  12   4       38.88       43.66     12.79 o 
  -1  13   4       67.93      135.83     36.64 o 
   0  13   4        1.85        0.00     34.43 o 
   1  13   4        0.18        0.00     21.07 o 
   2  13   4       46.34       50.10     21.77 o 
   3  13   4       26.62       35.39     20.16 o 
   4  13   4       32.04       70.76     37.17 o 
   5  13   4        0.29        0.00     25.15 o 
   6  13   4       37.74       28.50     35.01 o 
   7  13   4       19.72       19.65     15.84 o 
   8  13   4        3.54       11.29     12.41 o 
   9  13   4       18.57       16.39     14.66 o 
  10  13   4        7.97       18.21      9.92 o 
  11  13   4       15.54       22.32     14.32 o 
   2  14   4        1.16        0.00     15.87 o 
   3  14   4       97.07      182.33     49.36 o 
   4  14   4        1.86       22.47     21.49 o 
   5  14   4       20.85       31.83     22.35 o 
   6  14   4       63.86       59.81     28.62 o 
   7  14   4       26.74       26.81     21.73 o 
   8  14   4        4.04        1.01      7.55 o 
   9  14   4        0.87        3.45      8.00 o 
   6  15   4        7.20        3.27     24.80 o 
  -7 -11   5        1.22        0.00     21.51 o 
  -6 -11   5       30.59       60.16     40.57 o 
  -5 -11   5        4.22        3.49     22.94 o 
  -4 -11   5       21.28       55.32     28.95 o 
  -9 -10   5        8.60       30.87      9.34 o 
  -8 -10   5       18.22       57.47     37.17 o 
  -7 -10   5        1.82       18.22     22.05 o 
  -6 -10   5      182.64      183.34     35.39 o 
  -5 -10   5       24.22       19.26     24.82 o 
  -4 -10   5        8.45       15.37     16.17 o 
  -3 -10   5       29.45       37.43     26.04 o 
  -2 -10   5       19.17       37.83     17.40 o 
  -1 -10   5        0.09       14.69     19.29 o 
 -10  -9   5        6.65        8.72     18.24 o 
  -9  -9   5        4.88        5.53      7.29 o 
  -8  -9   5        0.54        5.11     22.46 o 
  -7  -9   5        6.20        0.00     14.79 o 
  -6  -9   5       26.81       13.77     23.17 o 
  -5  -9   5       56.42       66.06     31.91 o 
  -4  -9   5       31.57       18.34     17.92 o 
  -3  -9   5        0.32       14.24     20.87 o 
  -2  -9   5        8.22       10.83     13.07 o 
  -1  -9   5        0.13        0.66     10.07 o 
   0  -9   5       18.08        7.49     12.86 o 
   1  -9   5        2.18        0.00     15.26 o 
 -11  -8   5       46.09        4.65     41.65 o 
 -10  -8   5       41.74       35.32     52.10 o 
  -9  -8   5       34.05       75.31     11.38 o 
  -8  -8   5        5.17       21.13      7.83 o 
  -7  -8   5      117.35      113.12     32.07 o 
  -6  -8   5       69.23       81.63     32.25 o 
  -5  -8   5       95.51      110.00     25.31 o 
  -4  -8   5        0.59        4.18     17.28 o 
  -3  -8   5        1.36        0.00     20.99 o 
  -2  -8   5       16.75       25.70     14.28 o 
  -1  -8   5       77.29       71.59     19.01 o 
   0  -8   5       26.96       18.99     34.51 o 
   1  -8   5       34.14       28.98     12.96 o 
   2  -8   5       10.44        0.00     12.79 o 
   3  -8   5       66.57       22.19     15.38 o 
 -12  -7   5       34.41        0.00     52.60 o 
 -11  -7   5        0.70       57.90     58.57 o 
 -10  -7   5       57.95       80.15     39.16 o 
  -9  -7   5       43.20       15.16     18.58 o 
  -8  -7   5       88.46      110.99     15.73 o 
  -7  -7   5       20.90       23.91     15.35 o 
  -6  -7   5      124.51      124.51     27.72 o 
  -5  -7   5      261.45      270.74     39.85 o 
  -4  -7   5       10.84       17.34     16.78 o 
  -3  -7   5       61.02       74.73     17.06 o 
  -2  -7   5      109.72      105.82     28.77 o 
  -1  -7   5       11.22        5.19     11.35 o 
   0  -7   5      156.89      152.53     20.41 o 
   1  -7   5       24.13       29.66     15.98 o 
   2  -7   5        0.19        0.00     10.64 o 
   3  -7   5      102.73       67.89     11.92 o 
   4  -7   5       88.75       44.12     15.43 o 
 -12  -6   5       18.63       24.72     47.45 o 
 -11  -6   5       16.90       30.03     46.46 o 
 -10  -6   5      116.60      138.91     45.14 o 
  -9  -6   5       29.01       62.89     32.52 o 
  -8  -6   5      160.65      148.94     26.07 o 
  -7  -6   5        9.36       13.20      5.30 o 
  -6  -6   5      142.61      200.44     26.70 o 
  -5  -6   5        3.96        0.00     16.67 o 
  -4  -6   5       26.03       14.76     11.84 o 
  -3  -6   5      538.36      554.74     56.17 o 
  -2  -6   5       15.09       12.10     16.70 o 
  -1  -6   5      261.16      221.04     21.97 o 
   0  -6   5        2.07        0.09     10.58 o 
   1  -6   5        3.30       10.06     11.50 o 
   2  -6   5       46.66       30.69     10.98 o 
   3  -6   5       61.02       36.98     13.32 o 
   4  -6   5      224.62      157.43     16.17 o 
   5  -6   5       14.33        8.53      9.32 o 
 -12  -5   5       15.01        0.33     18.91 o 
 -11  -5   5       64.98       91.93     36.51 o 
 -10  -5   5      319.14      304.19     56.12 o 
  -9  -5   5      134.83      167.30     41.99 o 
  -8  -5   5        9.95       18.58     22.90 o 
  -7  -5   5       71.83       85.90     23.12 o 
  -6  -5   5      283.86      334.72     39.66 o 
  -5  -5   5        4.79       32.61     15.54 o 
  -4  -5   5       15.03       26.11     13.90 o 
  -3  -5   5        3.38        0.00     10.34 o 
  -2  -5   5     1234.58     1401.75    244.28 o 
  -1  -5   5      468.58      446.01     42.61 o 
   0  -5   5      274.87      232.51     29.31 o 
   1  -5   5      245.57      165.59     17.05 o 
   2  -5   5      524.90      311.15     21.69 o 
   3  -5   5      186.45      164.68     19.21 o 
   4  -5   5       87.75       84.24     13.63 o 
   5  -5   5       43.08       20.74      9.12 o 
   6  -5   5       12.48       10.61     13.11 o 
 -12  -4   5        4.02        0.00     14.14 o 
 -11  -4   5       14.22       36.00     27.38 o 
 -10  -4   5      172.70      235.53     48.14 o 
  -9  -4   5       10.53       31.19     24.06 o 
  -8  -4   5       42.80       65.38     28.21 o 
  -7  -4   5      256.00      313.82     47.32 o 
  -6  -4   5       64.80       40.22     30.53 o 
  -5  -4   5        2.71       22.94     12.03 o 
  -4  -4   5      135.15      141.48     17.67 o 
  -3  -4   5      549.32      573.79     33.02 o 
  -2  -4   5      170.30      157.31     33.78 o 
  -1  -4   5       35.23       20.54     13.19 o 
   0  -4   5      107.23       83.01     14.56 o 
   1  -4   5        0.62        0.00      9.92 o 
   2  -4   5       16.38       16.38      8.81 o 
   3  -4   5       52.44       35.74      7.03 o 
   4  -4   5        2.16        1.21      3.87 o 
   5  -4   5      108.86      127.53     42.15 o 
   6  -4   5       68.52       37.88     23.95 o 
   7  -4   5      121.68      172.76     29.71 o 
 -12  -3   5        1.78       10.68     14.58 o 
 -11  -3   5       22.50       20.03     15.57 o 
 -10  -3   5      124.91      191.69     21.09 o 
  -9  -3   5       37.94       52.43     39.82 o 
  -8  -3   5        2.78        0.00     28.87 o 
  -7  -3   5      236.11      274.46     40.51 o 
  -6  -3   5      441.31      395.29     46.86 o 
  -5  -3   5       30.80        8.79     22.57 o 
  -4  -3   5     1242.74     1403.25     60.07 o 
  -3  -3   5      205.92      187.09     16.18 o 
  -2  -3   5     1218.00     1311.01     54.63 o 
  -1  -3   5      427.38      361.68     20.52 o 
   0  -3   5      390.37      346.63     29.24 o 
   1  -3   5        6.13        4.22      7.69 o 
   2  -3   5       99.81       95.74     11.66 o 
   3  -3   5      480.40      306.97     17.34 o 
   4  -3   5      215.49      230.40     29.34 o 
   5  -3   5      137.23      129.47     28.76 o 
   6  -3   5      155.17      113.17     74.61 o 
   7  -3   5       69.45       72.23     39.91 o 
   8  -3   5        2.88        4.81     21.57 o 
 -12  -2   5       33.62       15.59     18.68 o 
 -11  -2   5        4.07        8.47      9.72 o 
 -10  -2   5       69.96       67.03     14.10 o 
  -9  -2   5      415.51      534.02     46.04 o 
  -8  -2   5      279.54      300.21     64.76 o 
  -7  -2   5      962.62      952.03    108.83 o 
  -6  -2   5       49.70       67.37     34.68 o 
  -5  -2   5       17.49       20.24     14.44 o 
  -4  -2   5      374.37      474.14      8.73 o 
  -3  -2   5       16.13        7.04      3.93 o 
  -2  -2   5      213.75      241.62     10.28 o 
  -1  -2   5      187.01      186.94     12.17 o 
   0  -2   5      885.30      827.17     43.13 o 
   1  -2   5       78.87       95.16     11.22 o 
   2  -2   5       46.61       37.17      5.22 o 
   3  -2   5        2.41        4.34      3.39 o 
   4  -2   5      454.62      418.69     50.95 o 
   5  -2   5       23.58       20.17      5.34 o 
   6  -2   5        1.38        6.09      5.14 o 
   7  -2   5       13.17        6.24      4.36 o 
   8  -2   5        2.45        0.00     16.09 o 
   9  -2   5       39.25       51.60     34.02 o 
 -12  -1   5        0.29        7.86     16.55 o 
 -11  -1   5       29.01       11.75     10.80 o 
 -10  -1   5      214.00      128.58     22.94 o 
  -9  -1   5        9.86        5.00      3.94 o 
  -8  -1   5      104.29      121.88     14.67 o 
  -7  -1   5       59.01       61.47     13.36 o 
  -6  -1   5      419.48      466.40     43.37 o 
  -5  -1   5     1267.22     1305.73     75.19 o 
  -4  -1   5     3391.56     3219.64    194.37 o 
  -3  -1   5     1238.34     1183.29     26.19 o 
  -2  -1   5        1.08        0.00      3.57 o 
  -1  -1   5     1358.01     1369.36     33.71 o 
   0  -1   5      152.37      143.81      6.30 o 
   1  -1   5      650.32      591.93     16.49 o 
   2  -1   5      189.51      157.46     12.12 o 
   3  -1   5        2.56        2.44      1.97 o 
   4  -1   5     1135.55     1105.97    211.17 o 
   5  -1   5      985.35     1209.44     82.87 o 
   6  -1   5     1059.80     1336.99     96.34 o 
   7  -1   5        6.12        0.00     11.28 o 
   8  -1   5       64.67      106.37     34.52 o 
   9  -1   5        9.59        2.65     12.11 o 
 -11   0   5      315.40      252.52     46.92 o 
 -10   0   5      266.17      248.10     47.61 o 
  -9   0   5       87.99       78.22      7.60 o 
  -8   0   5       10.17        7.79      4.03 o 
  -7   0   5      169.88      156.03     12.88 o 
  -6   0   5       35.15       29.55      3.33 o 
  -5   0   5      183.09      188.86      7.39 o 
  -4   0   5     1952.61     2039.80     81.81 o 
  -3   0   5     2487.83     2271.27    721.11 o 
  -2   0   5       10.65       11.56      1.77 o 
  -1   0   5      944.87      893.27     22.68 o 
   0   0   5      258.03      213.72     11.49 o 
   1   0   5       10.88       16.40      5.62 o 
   2   0   5      602.91      566.72    101.74 o 
   3   0   5      480.10      553.75     26.60 o 
   4   0   5      336.60      380.24     23.92 o 
   5   0   5       16.97       20.91      9.79 o 
   6   0   5        1.48        9.13     15.10 o 
   7   0   5       65.85       77.99     16.26 o 
   8   0   5        2.63        0.00     10.45 o 
   9   0   5       47.83       32.52     25.72 o 
  10   0   5      116.36      171.10     27.88 o 
 -11   1   5        2.82        2.50      6.48 o 
 -10   1   5       88.62      121.52     19.23 o 
  -9   1   5       16.61       20.62      6.93 o 
  -8   1   5       12.31       12.89      5.82 o 
  -7   1   5      302.19      306.39     22.58 o 
  -6   1   5      304.54      300.44     30.73 o 
  -5   1   5      178.44      170.01     14.44 o 
  -4   1   5     1070.80     1113.67     46.00 o 
  -3   1   5       53.52       55.54     13.94 o 
  -2   1   5       89.66       62.19      4.98 o 
  -1   1   5      949.62      809.60     16.99 o 
   0   1   5      376.80      281.46      7.19 o 
   1   1   5     5172.74     4411.67    146.06 o 
   2   1   5       29.55       64.55      3.61 o 
   3   1   5     4952.16     5002.57    228.21 o 
   4   1   5      481.77      459.46     34.91 o 
   5   1   5     1123.38     1181.92     70.46 o 
   6   1   5       19.88       23.56     15.76 o 
   7   1   5        0.91        2.65     12.78 o 
   8   1   5       97.73       85.63     16.93 o 
   9   1   5      321.33      394.68     36.03 o 
  10   1   5      116.95      153.84     37.84 o 
 -11   2   5      376.20      384.36     56.44 o 
 -10   2   5      179.43      135.77     93.53 o 
  -9   2   5       94.05       79.13     13.03 o 
  -8   2   5        7.59       16.76     10.45 o 
  -7   2   5      341.95      340.46     37.87 o 
  -6   2   5       31.29       43.81     17.09 o 
  -5   2   5      897.49      840.72     40.45 o 
  -4   2   5     2131.78     1917.42     78.82 o 
  -3   2   5      453.16      257.71     24.11 o 
  -2   2   5       25.99       12.24      4.16 o 
  -1   2   5      235.63      211.96      7.80 o 
   0   2   5      258.97      210.01      6.09 o 
   1   2   5        3.57        1.11      1.89 o 
   2   2   5      268.88      271.76      6.18 o 
   3   2   5      130.10      143.04      5.85 o 
   4   2   5      352.74      400.52     17.01 o 
   5   2   5     1217.76     1309.44     55.66 o 
   6   2   5       20.23       15.10     13.11 o 
   7   2   5      179.92      229.42     30.71 o 
   8   2   5       37.23       46.79     13.11 o 
   9   2   5      559.90      740.16     49.51 o 
  10   2   5      173.56      243.33     41.50 o 
  11   2   5       11.10       28.04     23.56 o 
 -10   3   5      171.76      169.29     43.82 o 
  -9   3   5        3.20        0.00      9.46 o 
  -8   3   5       40.59       24.89     18.25 o 
  -7   3   5      161.67      194.37     20.42 o 
  -6   3   5      845.64      725.90     40.25 o 
  -5   3   5       23.90       22.89      7.49 o 
  -4   3   5     1272.07     1265.04     49.22 o 
  -3   3   5      138.61      116.96     15.11 o 
  -2   3   5       43.89       40.73      5.63 o 
  -1   3   5      162.32      116.78      8.35 o 
   0   3   5      127.58      110.67      7.38 o 
   1   3   5       74.09      143.65     16.53 o 
   2   3   5     3249.72     3371.38     62.03 o 
   3   3   5      914.09      807.55     14.88 o 
   4   3   5     5825.62     6001.92    122.66 o 
   5   3   5        0.93        0.00      3.74 o 
   6   3   5      542.53      511.09     41.70 o 
   7   3   5       31.88       23.25      5.16 o 
   8   3   5       85.83      103.10     15.89 o 
   9   3   5        1.85        5.07      3.85 o 
  10   3   5      124.72       82.43     28.11 o 
  11   3   5      200.55      237.53     41.66 o 
 -10   4   5       16.21        8.13     20.74 o 
  -9   4   5       75.22       79.65     18.59 o 
  -8   4   5       12.00       16.26     11.95 o 
  -7   4   5      156.53      108.72     28.05 o 
  -6   4   5      267.38      263.16     19.58 o 
  -5   4   5      199.70      226.90     14.44 o 
  -4   4   5     1279.79     1181.52     43.37 o 
  -3   4   5       67.81       95.22     13.36 o 
  -2   4   5       36.94       37.03      7.55 o 
  -1   4   5      384.91      444.24     23.32 o 
   0   4   5     1412.76     1261.65     43.44 o 
   1   4   5     1158.77     1162.27     26.69 o 
   2   4   5     3117.12     3133.66     96.40 o 
   3   4   5        2.30        0.00      2.70 o 
   4   4   5     1065.43     1026.12     21.63 o 
   5   4   5        3.05        3.39      3.25 o 
   6   4   5        7.18        3.30      3.34 o 
   7   4   5       58.18       52.02     12.61 o 
   8   4   5       29.44       35.10      6.22 o 
   9   4   5        4.65        2.35      3.59 o 
  10   4   5      422.34      241.39     14.47 o 
  11   4   5       65.09       35.11     22.71 o 
  12   4   5       35.92       15.60     18.09 o 
  -9   5   5        3.04        6.14     20.24 o 
  -8   5   5        3.30        0.00     11.28 o 
  -7   5   5       31.92       21.74      8.90 o 
  -6   5   5       10.25       14.30     11.94 o 
  -5   5   5      890.06      868.54     48.60 o 
  -4   5   5      166.86      177.63     19.90 o 
  -3   5   5      567.32      516.81     25.86 o 
  -2   5   5      150.85      183.05     18.09 o 
  -1   5   5      902.64      822.24     32.34 o 
   0   5   5       95.56       79.05     10.62 o 
   1   5   5      340.34      314.25     23.85 o 
   2   5   5       31.05       26.94      6.13 o 
   3   5   5      447.74      487.89     17.14 o 
   4   5   5     1678.28     1751.87     52.05 o 
   5   5   5        7.74        4.59      2.88 o 
   6   5   5      129.72      107.15      7.84 o 
   7   5   5        8.01        2.41      4.12 o 
   8   5   5      192.37      221.88     21.89 o 
   9   5   5      358.54      362.04     58.75 o 
  10   5   5      144.77      139.77     24.96 o 
  11   5   5       28.87       15.91      9.58 o 
  12   5   5        4.55        0.00     14.77 o 
  -8   6   5       39.02       55.42     31.03 o 
  -7   6   5        4.34        3.13      9.19 o 
  -6   6   5        0.61        4.99      8.88 o 
  -5   6   5      187.62      206.57     16.73 o 
  -4   6   5     1025.18     1154.81     47.47 o 
  -3   6   5      667.45      763.35     37.80 o 
  -2   6   5      163.02      186.56     20.87 o 
  -1   6   5       75.25      113.60     16.70 o 
   0   6   5       28.62       27.20      8.97 o 
   1   6   5     5621.29     6392.79    243.25 o 
   2   6   5      233.37      394.94     23.83 o 
   3   6   5      110.09       82.01      9.58 o 
   4   6   5      549.61      521.35     29.97 o 
   5   6   5      971.65      888.30     94.46 o 
   6   6   5      178.42      182.82     17.01 o 
   7   6   5      414.84      387.76     81.22 o 
   8   6   5        2.54        0.52      3.85 o 
   9   6   5        1.43        0.00      4.11 o 
  10   6   5     1344.66     1661.79    235.79 o 
  11   6   5       61.97       44.51     13.19 o 
  12   6   5        3.94        0.00      5.84 o 
  -8   7   5       58.22       62.20     17.20 o 
  -7   7   5      101.76      109.37     20.41 o 
  -6   7   5      100.54       83.90     14.15 o 
  -5   7   5       74.06       52.75     14.31 o 
  -4   7   5      131.84      115.92     22.42 o 
  -3   7   5      102.80      105.39     17.59 o 
  -2   7   5       16.26       14.20      7.81 o 
  -1   7   5        7.00       13.65      8.95 o 
   0   7   5      383.80      383.67     22.83 o 
   1   7   5     2672.36     2719.10    108.57 o 
   2   7   5     1802.43     2231.63    101.35 o 
   3   7   5      163.24      135.58     16.85 o 
   4   7   5      113.37      147.15      9.84 o 
   5   7   5      414.72      419.40     51.62 o 
   6   7   5        4.12        6.80      4.88 o 
   7   7   5      115.21      121.16     40.53 o 
   8   7   5        3.27        0.00      4.19 o 
   9   7   5       30.58       31.59      7.01 o 
  10   7   5       12.98        8.20      5.84 o 
  11   7   5       81.09      101.46     26.06 o 
  12   7   5        2.37        0.00      9.92 o 
  -7   8   5        0.90       20.35     30.11 o 
  -6   8   5       62.35       63.98     16.28 o 
  -5   8   5        1.93        0.00      9.88 o 
  -4   8   5       51.14       66.20     15.08 o 
  -3   8   5       12.73       24.28     11.90 o 
  -2   8   5      389.20      397.46     27.08 o 
  -1   8   5      269.65      355.81     28.11 o 
   0   8   5       71.02       99.77     17.82 o 
   1   8   5      230.40      244.62     25.41 o 
   2   8   5       94.01      106.83     18.27 o 
   3   8   5      171.05      196.47     28.59 o 
   4   8   5       27.52       16.10      8.64 o 
   5   8   5      144.90      187.66     25.18 o 
   6   8   5       57.06       87.28     14.61 o 
   7   8   5     1093.42      706.14    101.37 o 
   8   8   5      338.00      356.19     77.50 o 
   9   8   5      188.60      213.01     49.39 o 
  10   8   5       81.89       69.28     25.48 o 
  11   8   5       50.08       49.48     20.19 o 
  12   8   5        5.84        3.06      9.87 o 
  -6   9   5       68.84       88.19     29.25 o 
  -5   9   5       79.26       80.09     26.05 o 
  -4   9   5        1.89       24.87     17.99 o 
  -3   9   5       33.14       17.74     16.53 o 
  -2   9   5      213.94      243.97     28.74 o 
  -1   9   5        2.99       18.45     17.13 o 
   0   9   5     1346.79     1581.27     87.79 o 
   1   9   5       10.73        1.45     12.65 o 
   2   9   5        6.61       18.54     17.62 o 
   3   9   5        0.75        0.00     13.32 o 
   4   9   5      957.61      984.34    184.06 o 
   5   9   5      143.23      192.71     18.27 o 
   6   9   5      385.54      427.65     76.76 o 
   7   9   5      146.34      104.89     40.42 o 
   8   9   5        3.18        6.86      7.66 o 
   9   9   5        8.44        7.60      6.74 o 
  10   9   5       34.40       31.29      9.94 o 
  11   9   5       43.24       35.52     11.91 o 
  12   9   5        3.48        2.66      7.81 o 
  -5  10   5       21.45        0.00     19.39 o 
  -4  10   5       11.79        0.00     15.87 o 
  -3  10   5       13.41       21.29     19.19 o 
  -2  10   5        0.85        0.00     12.40 o 
  -1  10   5      157.41      154.90     25.96 o 
   0  10   5       11.03       15.53     15.17 o 
   1  10   5       15.14       18.58     19.92 o 
   2  10   5      554.44      621.46     53.68 o 
   3  10   5        8.35        6.35     13.23 o 
   4  10   5      391.02      397.01     66.94 o 
   5  10   5       67.69       53.16     17.29 o 
   6  10   5       86.57       84.46     15.21 o 
   7  10   5      289.84      373.79     78.28 o 
   8  10   5      363.00      257.57    144.48 o 
   9  10   5       82.41       86.55     29.59 o 
  10  10   5        7.40       17.04      9.15 o 
  11  10   5       52.18       64.71     21.78 o 
  12  10   5       52.46       52.71     28.07 o 
  -4  11   5        0.61        0.00     21.16 o 
  -3  11   5       51.81       65.40     29.03 o 
  -2  11   5        9.50       25.47     21.33 o 
  -1  11   5      172.93      235.94     34.27 o 
   0  11   5      155.82      167.96     36.19 o 
   1  11   5      141.44      130.68     27.65 o 
   2  11   5        0.56        2.53     12.39 o 
   3  11   5      590.01      704.38     56.57 o 
   4  11   5       44.09       45.22     23.06 o 
   5  11   5      180.16      170.89     34.69 o 
   6  11   5        0.36        0.00      7.47 o 
   7  11   5      104.75      203.85     46.29 o 
   8  11   5      128.59      225.60     61.82 o 
   9  11   5       56.23       69.51     27.96 o 
  10  11   5        0.89        0.00      6.27 o 
  11  11   5        4.72        3.46      8.57 o 
  12  11   5       23.47       29.40     11.77 o 
  -2  12   5        6.24       20.00     24.32 o 
  -1  12   5       33.66       57.77     18.32 o 
   0  12   5       21.25       23.41     15.51 o 
   1  12   5        3.71        8.39     13.18 o 
   2  12   5        4.58        0.00     12.95 o 
   3  12   5      148.38      156.95     25.39 o 
   4  12   5        2.54        0.00     15.43 o 
   5  12   5       80.31      101.44     33.81 o 
   6  12   5       35.50       40.60     19.15 o 
   7  12   5       39.14       55.49     18.52 o 
   8  12   5       69.44       84.12     21.82 o 
   9  12   5       12.12       13.85      8.48 o 
  10  12   5       75.13      110.14     21.76 o 
  11  12   5        5.27        8.90     13.16 o 
  -1  13   5        4.41        7.24     15.74 o 
   0  13   5       69.00       69.82     21.72 o 
   1  13   5       15.72       30.48     16.62 o 
   2  13   5       81.87       87.91     23.30 o 
   3  13   5       72.75       63.08     32.17 o 
   4  13   5        1.08        0.00     29.45 o 
   5  13   5        3.26       12.02     23.48 o 
   6  13   5       10.48       19.34     18.52 o 
   7  13   5      160.42      127.27     73.53 o 
   8  13   5        2.55        0.00      7.63 o 
   9  13   5        3.85        0.00     10.28 o 
  10  13   5       17.00       13.33     15.19 o 
  11  13   5        8.46        3.77     10.14 o 
   1  14   5        0.14       12.71     20.66 o 
   2  14   5       96.74      203.15     40.51 o 
   3  14   5        5.22       28.67     33.76 o 
   4  14   5        5.54        0.00     54.26 o 
   5  14   5        2.20        0.00     27.79 o 
   6  14   5       26.84       13.14     20.04 o 
   7  14   5        8.77        8.26      9.78 o 
   8  14   5        2.16        0.00     12.89 o 
   9  14   5       18.37       12.06     13.13 o 
   4  15   5        3.11       10.45     29.04 o 
   5  15   5        0.88        6.09     18.50 o 
   6  15   5       26.19       37.72     22.08 o 
   7  15   5       10.71        0.00     17.47 o 
  -8 -10   6       22.75       52.42     25.05 o 
  -7 -10   6       23.53       56.03     29.25 o 
  -6 -10   6        8.77       26.77     18.91 o 
  -5 -10   6        8.17       42.59     21.10 o 
  -4 -10   6       20.73       40.44     19.19 o 
  -3 -10   6       13.34        2.92     19.42 o 
  -2 -10   6       24.54       40.75     18.36 o 
 -10  -9   6        9.18        0.00     23.26 o 
  -9  -9   6       21.86       35.78     23.81 o 
  -8  -9   6       32.61       69.30     26.32 o 
  -7  -9   6        3.36        0.00     21.70 o 
  -6  -9   6      155.05      162.35     57.59 o 
  -5  -9   6       22.83       27.16     25.15 o 
  -4  -9   6        6.49        0.00     13.84 o 
  -3  -9   6        6.88        5.71     17.95 o 
  -2  -9   6       43.37       52.50     31.11 o 
  -1  -9   6        1.17       14.84     14.34 o 
   0  -9   6        8.30       39.24     21.24 o 
 -10  -8   6       11.38       65.54     69.02 o 
  -9  -8   6       12.41       32.40     20.65 o 
  -8  -8   6        0.24        4.50      8.33 o 
  -7  -8   6       21.16        0.00     14.94 o 
  -6  -8   6       18.58       30.46     26.48 o 
  -5  -8   6       14.97       26.02     24.50 o 
  -4  -8   6       17.26       15.80     13.28 o 
  -3  -8   6        5.86        0.00     19.31 o 
  -2  -8   6      107.18       80.36     19.72 o 
  -1  -8   6      158.83      133.47     24.40 o 
   0  -8   6       24.22        7.07     15.23 o 
   1  -8   6       10.52        6.42     13.19 o 
   2  -8   6        4.74        4.62     12.58 o 
 -11  -7   6        5.04       33.02     54.25 o 
 -10  -7   6       36.98       83.46     41.48 o 
  -9  -7   6      141.62      174.60     51.95 o 
  -8  -7   6       12.88        6.39      2.94 o 
  -7  -7   6        9.34       31.00     21.75 o 
  -6  -7   6      166.54      149.43     28.53 o 
  -5  -7   6      144.13      129.08     23.23 o 
  -4  -7   6        0.27       10.96     15.32 o 
  -3  -7   6       10.42        5.99     10.05 o 
  -2  -7   6       25.34       33.22     20.25 o 
  -1  -7   6      116.76       97.92     16.50 o 
   0  -7   6       76.46       59.80     19.99 o 
   1  -7   6      101.95       92.86     19.83 o 
   2  -7   6        9.26        6.58     12.69 o 
   3  -7   6        0.27        0.00     10.05 o 
 -11  -6   6       34.57        0.00     42.98 o 
 -10  -6   6       35.27       64.88     35.67 o 
  -9  -6   6       94.32      135.25     42.82 o 
  -8  -6   6       32.42       48.78     29.37 o 
  -7  -6   6       31.68       54.19     20.91 o 
  -6  -6   6       89.49      112.05     28.05 o 
  -5  -6   6      129.40      110.64     27.41 o 
  -4  -6   6      105.81      104.70     19.62 o 
  -3  -6   6       28.85       19.67     15.75 o 
  -2  -6   6      168.54      225.47     34.78 o 
  -1  -6   6       34.20       25.67     11.89 o 
   0  -6   6        4.66        2.11     11.03 o 
   1  -6   6        7.06       11.40      9.82 o 
   2  -6   6       11.20        6.78     33.02 o 
   3  -6   6       37.16       17.73     11.31 o 
   4  -6   6       53.34       24.41     10.04 o 
 -12  -5   6       51.29       86.78     40.65 o 
 -11  -5   6        1.58        6.47     23.23 o 
 -10  -5   6       80.39       89.78     38.50 o 
  -9  -5   6      156.23      185.40     46.97 o 
  -8  -5   6       24.61       57.74     29.53 o 
  -7  -5   6       40.48       76.50     50.11 o 
  -6  -5   6       94.73      113.56     21.13 o 
  -5  -5   6        7.52        0.00     18.20 o 
  -4  -5   6       14.87        0.00     16.22 o 
  -3  -5   6      420.86      448.01     36.19 o 
  -2  -5   6       84.84       88.85     29.54 o 
  -1  -5   6       37.52       49.92     18.65 o 
   0  -5   6       58.23       53.54     12.41 o 
   1  -5   6       15.16       18.53     11.82 o 
   2  -5   6        4.97        0.00      6.14 o 
   3  -5   6      244.57      186.65     19.73 o 
   4  -5   6      172.04      154.58     51.65 o 
   5  -5   6       22.05       16.46      6.97 o 
   6  -5   6       31.85       44.14     30.70 o 
 -12  -4   6       19.56       28.96     23.64 o 
 -11  -4   6       18.14       47.65     19.91 o 
 -10  -4   6      254.45      305.46     57.44 o 
  -9  -4   6       46.10       97.74     34.51 o 
  -8  -4   6      116.00      127.63     37.34 o 
  -7  -4   6      167.65      165.50     39.84 o 
  -6  -4   6       28.30       17.75     33.02 o 
  -5  -4   6       11.85       12.01      3.33 o 
  -4  -4   6       36.16       16.93     14.03 o 
  -3  -4   6       63.64       66.29     13.84 o 
  -2  -4   6     1165.51     1139.57     75.03 o 
  -1  -4   6      628.01      568.81     84.12 o 
   0  -4   6      330.44      262.70     28.54 o 
   1  -4   6       48.44       53.49      8.97 o 
   2  -4   6       41.31       29.37     10.76 o 
   3  -4   6       83.18       57.26      9.00 o 
   4  -4   6       92.37       94.10     29.18 o 
   5  -4   6       61.72       37.60     16.72 o 
   6  -4   6        4.40       13.44     14.27 o 
   7  -4   6       27.43       67.03     38.16 o 
 -12  -3   6        0.28        0.00     15.26 o 
 -11  -3   6       12.36       18.49     16.33 o 
 -10  -3   6       81.35       82.86     16.68 o 
  -9  -3   6       57.72       61.07     28.04 o 
  -8  -3   6      272.78      254.04     45.16 o 
  -7  -3   6        1.95       17.59     19.58 o 
  -6  -3   6      513.43      576.30     59.66 o 
  -5  -3   6      127.63       78.02      9.96 o 
  -4  -3   6        4.96        0.16      2.81 o 
  -3  -3   6      687.53      701.59     44.39 o 
  -2  -3   6       94.67       93.64     17.10 o 
  -1  -3   6      316.32      303.38     36.13 o 
   0  -3   6        4.72        8.11     10.95 o 
   1  -3   6       24.69       29.42     12.36 o 
   2  -3   6      110.17      108.65     16.44 o 
   3  -3   6        1.76        3.62      7.62 o 
   4  -3   6      302.59      380.00    124.37 o 
   5  -3   6       53.00       38.36     20.34 o 
   6  -3   6      207.65      199.75    143.59 o 
   7  -3   6       10.09       38.16     29.04 o 
 -12  -2   6       28.78       49.95     26.13 o 
 -11  -2   6       26.16       18.19     15.53 o 
 -10  -2   6      110.74       90.91     16.41 o 
  -9  -2   6      427.72      444.66     44.22 o 
  -8  -2   6       84.39       94.10     47.13 o 
  -7  -2   6      868.11      961.43    117.27 o 
  -6  -2   6      382.69      475.93     50.67 o 
  -5  -2   6      710.53      743.78     61.37 o 
  -4  -2   6     1998.85     2172.44     56.09 o 
  -3  -2   6      641.87      638.69     26.61 o 
  -2  -2   6      934.17     1052.45     57.45 o 
  -1  -2   6     1045.50     1179.55     29.12 o 
   0  -2   6       96.62       98.53      7.94 o 
   1  -2   6      249.95      212.90     16.56 o 
   2  -2   6       32.59       21.66      6.35 o 
   3  -2   6      982.86      987.36    157.01 o 
   4  -2   6      170.63      123.23     26.70 o 
   5  -2   6      144.55      104.69     81.08 o 
   6  -2   6      347.12      524.90     62.60 o 
   7  -2   6       37.35       46.96     18.75 o 
   8  -2   6        0.21       10.29     23.56 o 
 -11  -1   6      129.54      148.12     21.89 o 
 -10  -1   6      184.33      225.38     22.69 o 
  -9  -1   6      121.37      141.93     27.02 o 
  -8  -1   6      237.93      222.18     21.75 o 
  -7  -1   6        1.03        0.00      7.98 o 
  -6  -1   6      455.21      512.60     76.10 o 
  -5  -1   6     2807.32     2634.52    192.85 o 
  -4  -1   6     2602.62     2679.39    176.27 o 
  -3  -1   6       18.37       10.08      3.65 o 
  -2  -1   6      197.41      232.78     10.22 o 
  -1  -1   6       29.64       46.25      7.50 o 
   0  -1   6     1429.47     1517.16     45.29 o 
   1  -1   6        5.87        4.01      4.17 o 
   2  -1   6       57.74       46.36      9.30 o 
   3  -1   6      463.69      210.78     44.95 o 
   4  -1   6      574.01      630.09     51.69 o 
   5  -1   6        2.32        1.99      8.79 o 
   6  -1   6      427.05      518.56     41.52 o 
   7  -1   6      174.16      301.43     49.46 o 
   8  -1   6      103.02      152.84     27.05 o 
   9  -1   6       35.02       63.88     22.40 o 
 -11   0   6       19.03       26.82     14.31 o 
 -10   0   6      389.41      461.24     39.08 o 
  -9   0   6       50.70       52.96     13.80 o 
  -8   0   6      223.92      210.30     33.12 o 
  -7   0   6       22.43       22.05     11.88 o 
  -6   0   6      332.73      351.63     31.31 o 
  -5   0   6     1205.97     1185.61     51.61 o 
  -4   0   6    11274.94    12016.26    499.71 o 
  -3   0   6     3788.37     3995.77    195.53 o 
  -2   0   6     1207.58     1389.83     37.42 o 
  -1   0   6      363.58      341.73     14.82 o 
   0   0   6      229.13      193.10      8.16 o 
   1   0   6       23.69       40.78      5.73 o 
   2   0   6     2057.32     2551.03    126.54 o 
   3   0   6      281.65      274.87     27.24 o 
   4   0   6      818.86      840.47     57.23 o 
   5   0   6      461.19      484.64     46.02 o 
   6   0   6      167.21      223.59     24.73 o 
   7   0   6       50.89       46.13     15.60 o 
   8   0   6       46.42       63.22     28.71 o 
   9   0   6       84.30      124.96     24.73 o 
 -11   1   6      104.85       96.57     57.42 o 
 -10   1   6      170.90      138.15     21.86 o 
  -9   1   6      180.79      169.06     27.99 o 
  -8   1   6       10.22        6.53      4.44 o 
  -7   1   6        0.76        0.00      7.96 o 
  -6   1   6      215.53      141.46     24.90 o 
  -5   1   6      113.11      109.22     13.11 o 
  -4   1   6      209.01      180.74      7.58 o 
  -3   1   6      535.79      458.56     13.15 o 
  -2   1   6       54.64      102.20      9.38 o 
  -1   1   6      106.56       97.78      5.75 o 
   0   1   6        2.38        2.31      2.82 o 
   1   1   6       90.79       97.36      7.79 o 
   2   1   6       64.50       55.30      3.65 o 
   3   1   6      591.69      650.07     29.27 o 
   4   1   6      882.84      957.00     44.77 o 
   5   1   6      128.27      107.06     21.91 o 
   6   1   6        0.68        3.48      8.30 o 
   7   1   6       19.07       34.35     12.78 o 
   8   1   6        9.92       14.43     11.95 o 
   9   1   6       82.90      149.02     37.34 o 
  10   1   6       97.11      131.93     25.56 o 
 -11   2   6        1.16       11.93     11.05 o 
 -10   2   6       91.50       64.53     11.43 o 
  -9   2   6      178.46      147.19     13.44 o 
  -8   2   6        1.31        0.00     10.45 o 
  -7   2   6       68.95       81.98     23.56 o 
  -6   2   6      727.22      652.00     37.91 o 
  -5   2   6       62.14       45.80     17.09 o 
  -4   2   6      412.05      401.14     32.40 o 
  -3   2   6     2018.47     1797.71     46.26 o 
  -2   2   6        2.72        3.92      3.92 o 
  -1   2   6      656.65      581.18     18.78 o 
   0   2   6      231.28      208.12      7.58 o 
   1   2   6     1251.22     1147.82     27.18 o 
   2   2   6       34.73       40.47      4.58 o 
   3   2   6     2636.37     2961.85     62.44 o 
   4   2   6     1134.26     1232.73     38.15 o 
   5   2   6      741.99     1023.94     48.40 o 
   6   2   6       42.09       52.93     11.95 o 
   7   2   6        0.66        0.00      9.29 o 
   8   2   6       25.20       41.15     13.44 o 
   9   2   6       68.38      114.67     20.91 o 
  10   2   6       86.75      124.96     35.18 o 
 -10   3   6      188.61      156.15     49.13 o 
  -9   3   6       17.29       12.28     18.58 o 
  -8   3   6      139.94      150.21     20.58 o 
  -7   3   6       67.96       73.68     23.56 o 
  -6   3   6       55.87       32.19     17.76 o 
  -5   3   6      499.66      487.92     30.25 o 
  -4   3   6      769.59      812.08     28.23 o 
  -3   3   6      205.60      221.25     14.19 o 
  -2   3   6      921.98      998.71     32.60 o 
  -1   3   6       25.88       21.71      3.57 o 
   0   3   6       56.11       39.59      3.90 o 
   1   3   6      155.07      165.54      6.43 o 
   2   3   6      335.80      340.39      8.92 o 
   3   3   6      383.59      490.82     12.23 o 
   4   3   6      218.61      183.85      6.11 o 
   5   3   6     2184.25     2457.20     82.92 o 
   6   3   6       12.86       19.13      6.63 o 
   7   3   6       63.27      122.47     16.59 o 
   8   3   6        1.01       11.28     10.29 o 
   9   3   6        6.67        3.32      9.79 o 
  10   3   6      145.14      191.86     26.06 o 
  11   3   6      114.12      106.88     34.35 o 
 -10   4   6        7.34       16.92     15.43 o 
  -9   4   6       84.95      121.47     35.18 o 
  -8   4   6       60.01       59.07     25.72 o 
  -7   4   6       43.11       19.58     11.78 o 
  -6   4   6      411.85      424.23     31.39 o 
  -5   4   6        1.01        3.19      6.64 o 
  -4   4   6      957.61      933.47     37.78 o 
  -3   4   6      671.58      709.78     25.39 o 
  -2   4   6       25.88       15.60      6.47 o 
  -1   4   6       95.78       57.70     14.94 o 
   0   4   6      398.97      352.22     12.76 o 
   1   4   6     1599.95     1378.52     29.07 o 
   2   4   6     2212.16     1856.43     47.28 o 
   3   4   6       87.06       71.78      5.30 o 
   4   4   6       15.39       15.28      3.21 o 
   5   4   6      205.37      202.19      7.42 o 
   6   4   6      424.32      450.24     39.52 o 
   7   4   6       61.60       67.66     11.62 o 
   8   4   6       78.64       37.22      7.93 o 
   9   4   6       12.68        0.00      8.13 o 
  10   4   6       17.08       13.27     10.78 o 
  11   4   6      131.79      156.67     34.02 o 
  -9   5   6       33.16       53.26     19.75 o 
  -8   5   6       88.51       50.28     27.71 o 
  -7   5   6       79.78       67.04     26.72 o 
  -6   5   6       72.55       57.62     17.01 o 
  -5   5   6      493.15      462.09     24.00 o 
  -4   5   6      137.75      118.01     11.41 o 
  -3   5   6        7.79        7.22      5.79 o 
  -2   5   6      193.26      179.59     18.23 o 
  -1   5   6      332.69      302.15     17.37 o 
   0   5   6      657.64      717.98     27.98 o 
   1   5   6     1926.38     2023.19     51.96 o 
   2   5   6     4022.29     4290.72    117.27 o 
   3   5   6       10.81        0.94      4.35 o 
   4   5   6       33.45       38.87      4.54 o 
   5   5   6        9.94       14.53      4.57 o 
   6   5   6        1.80        0.00      3.30 o 
   7   5   6      411.58      422.12     48.94 o 
   8   5   6      618.59      743.47     55.01 o 
   9   5   6       78.38       69.65     15.57 o 
  10   5   6      117.42       79.40     27.52 o 
  11   5   6       88.00      112.51     17.92 o 
  12   5   6        8.15        1.66     14.43 o 
  -8   6   6        4.45        6.14     21.57 o 
  -7   6   6       16.26       13.09     11.12 o 
  -6   6   6       21.04       26.01     11.38 o 
  -5   6   6      364.92      352.27     27.32 o 
  -4   6   6      238.82      267.26     26.95 o 
  -3   6   6      279.74      280.94     26.83 o 
  -2   6   6       48.80       53.90     11.34 o 
  -1   6   6       22.40       33.16     12.12 o 
   0   6   6      182.97      155.99     18.14 o 
   1   6   6      287.25      203.58     19.53 o 
   2   6   6      390.57      388.26     15.20 o 
   3   6   6       59.11       59.55      8.01 o 
   4   6   6      563.87      423.13     29.31 o 
   5   6   6      155.08      147.48     21.27 o 
   6   6   6      582.45      608.17     74.76 o 
   7   6   6       36.96       41.69      8.48 o 
   8   6   6      354.37      370.54     55.35 o 
   9   6   6       47.85       36.89      8.07 o 
  10   6   6        7.58        4.26      6.82 o 
  11   6   6        5.93        5.11      5.10 o 
  12   6   6        7.04       26.71     18.91 o 
  -8   7   6      206.58      220.93     37.51 o 
  -7   7   6        1.25       10.29     15.25 o 
  -6   7   6       28.09       24.60     16.61 o 
  -5   7   6      359.99      331.14     27.15 o 
  -4   7   6       51.01       54.15     12.95 o 
  -3   7   6      175.53      172.04     16.40 o 
  -2   7   6      243.68      257.43     18.91 o 
  -1   7   6      174.71      146.76     16.21 o 
   0   7   6      381.47      346.02     46.10 o 
   1   7   6     1062.58     1194.49     53.23 o 
   2   7   6      206.84      208.49     17.37 o 
   3   7   6       91.60      122.00     21.99 o 
   4   7   6      134.69      157.32     27.96 o 
   5   7   6     2283.45     2076.80    297.97 o 
   6   7   6       27.66       31.86      9.62 o 
   7   7   6      291.82      188.75     18.45 o 
   8   7   6      544.13      572.51     95.55 o 
   9   7   6        1.54        0.00      4.87 o 
  10   7   6       75.08       66.85     10.65 o 
  11   7   6       67.39       62.46     20.40 o 
  12   7   6       18.95       41.48     20.08 o 
  -7   8   6       25.69       12.89     13.21 o 
  -6   8   6       19.46       24.21     18.37 o 
  -5   8   6        0.78       11.70     14.90 o 
  -4   8   6      152.71      140.88     27.04 o 
  -3   8   6      677.04      719.62     48.40 o 
  -2   8   6      368.36      342.02     30.42 o 
  -1   8   6      194.38      194.43     22.74 o 
   0   8   6       32.58       21.79     14.67 o 
   1   8   6      682.06      816.07     49.19 o 
   2   8   6        5.19        2.21      9.00 o 
   3   8   6        0.80        5.90     17.34 o 
   4   8   6      180.15      197.69     17.55 o 
   5   8   6      545.77      643.68    103.34 o 
   6   8   6      157.56      149.05     42.68 o 
   7   8   6       16.09       18.42      6.47 o 
   8   8   6      138.54      114.39     34.39 o 
   9   8   6      281.73      170.46     26.15 o 
  10   8   6        2.32        0.00      6.83 o 
  11   8   6      124.87       37.43     34.44 o 
  12   8   6        3.25        5.23      5.81 o 
  -6   9   6       46.22       48.24     17.61 o 
  -5   9   6        3.81        6.37     10.82 o 
  -4   9   6       18.74       25.14     12.08 o 
  -3   9   6       21.63       28.25     11.91 o 
  -2   9   6      856.01     1032.37     57.25 o 
  -1   9   6      105.56      102.48     18.84 o 
   0   9   6       59.32       34.29     15.36 o 
   1   9   6      278.20      282.83     30.97 o 
   2   9   6      100.90      118.75     21.86 o 
   3   9   6      632.89      571.44     43.96 o 
   4   9   6      284.25      197.80     43.52 o 
   5   9   6      612.57      728.03    110.12 o 
   6   9   6      167.76      180.39     24.25 o 
   7   9   6      239.70      167.61     35.78 o 
   8   9   6      573.48      348.91     48.44 o 
   9   9   6        6.41        5.76      7.61 o 
  10   9   6       66.28       71.73     31.30 o 
  11   9   6       78.96      113.96     38.63 o 
  12   9   6        0.62        1.48      8.81 o 
  -5  10   6      130.43      111.29     33.94 o 
  -4  10   6       36.72       30.53     16.32 o 
  -3  10   6       14.36       12.49     15.26 o 
  -2  10   6       46.48       46.46     14.67 o 
  -1  10   6       57.36       68.61     18.33 o 
   0  10   6     1132.63     1594.72     85.60 o 
   1  10   6      145.90      130.63     23.37 o 
   2  10   6      111.23      139.66     32.59 o 
   3  10   6        4.05        1.16     14.74 o 
   4  10   6       65.66       75.82     25.79 o 
   5  10   6        1.19        5.40      6.69 o 
   6  10   6        1.03       10.49      8.64 o 
   7  10   6       39.81       66.40     27.85 o 
   8  10   6        2.47        0.00      6.02 o 
   9  10   6        0.49        0.60      5.68 o 
  10  10   6       73.55       86.63     26.05 o 
  11  10   6        1.55        9.96     13.53 o 
  12  10   6        7.85        5.23      7.60 o 
  -4  11   6       30.26       16.58     16.47 o 
  -3  11   6       58.79       69.28     18.89 o 
  -2  11   6        0.25        5.93     11.10 o 
  -1  11   6        5.58        0.00     11.51 o 
   0  11   6       23.79       44.89     15.93 o 
   1  11   6        0.81       13.45     26.80 o 
   2  11   6      566.26      607.13     81.00 o 
   3  11   6       94.93       85.77     24.42 o 
   4  11   6        8.84       24.42     13.08 o 
   5  11   6        2.63        0.00      6.97 o 
   6  11   6       59.29       71.36     14.30 o 
   7  11   6      202.49      263.37     64.66 o 
   8  11   6      270.12      197.03     57.78 o 
   9  11   6       74.43       89.33     23.99 o 
  10  11   6       20.60       33.62     19.23 o 
  11  11   6       30.39       32.70     13.14 o 
  12  11   6       34.21       13.40     10.21 o 
  -3  12   6      114.06      191.49     33.75 o 
  -2  12   6       40.53       35.82     23.73 o 
  -1  12   6        5.86        0.00     12.79 o 
   0  12   6        0.23        7.22     20.74 o 
   1  12   6       52.94       43.42     22.44 o 
   2  12   6        1.82        0.00     21.48 o 
   3  12   6       89.18       89.37     23.21 o 
   4  12   6      256.93      246.69     33.54 o 
   5  12   6       34.05       15.50     13.23 o 
   6  12   6       25.40       35.27     13.90 o 
   7  12   6       52.46       69.96     12.27 o 
   8  12   6       16.23       18.40     10.41 o 
   9  12   6       30.28       29.54     13.20 o 
  10  12   6        7.16       15.34     12.73 o 
  11  12   6       27.79       20.95     15.42 o 
  -1  13   6        0.35        0.00     20.50 o 
   0  13   6       19.22       38.27     22.75 o 
   1  13   6       43.68       63.27     31.63 o 
   2  13   6        8.55       27.10     16.59 o 
   3  13   6      174.95      261.56     33.55 o 
   4  13   6       64.65       46.56     65.80 o 
   5  13   6       66.74       88.62     33.05 o 
   6  13   6       38.47       25.43     17.41 o 
   7  13   6        1.02       12.79     11.21 o 
   8  13   6       27.63       39.22     17.59 o 
   9  13   6        0.92        5.54      9.24 o 
  10  13   6       39.04       29.87     17.33 o 
   1  14   6       13.20       21.12     17.47 o 
   2  14   6       30.95       29.73     21.43 o 
   3  14   6       97.31      177.45     31.38 o 
   4  14   6        8.69       33.60     23.11 o 
   5  14   6        5.28       21.78     18.98 o 
   6  14   6        8.09       11.47     17.06 o 
   7  14   6       22.21        8.79     16.35 o 
   8  14   6        0.52        0.00     12.01 o 
   9  14   6        4.06        9.10      9.32 o 
   4  15   6       13.06       13.59     17.57 o 
   5  15   6        2.37        0.00     14.68 o 
   6  15   6        7.25       11.99     27.15 o 
   7  15   6       41.00       65.95     45.93 o 
  -8  -9   7       40.93       78.18     29.12 o 
  -7  -9   7        1.80       26.76     26.13 o 
  -6  -9   7        1.15       13.71     23.82 o 
  -5  -9   7        0.14       25.67     17.15 o 
  -4  -9   7       34.73       53.44     28.74 o 
  -3  -9   7        1.64       20.58     36.42 o 
  -2  -9   7       15.89       14.33     24.72 o 
  -1  -9   7       35.34       56.86     20.47 o 
 -10  -8   7        6.19       29.37     37.50 o 
  -9  -8   7       67.14       39.49     39.33 o 
  -8  -8   7       63.77       78.11     28.49 o 
  -7  -8   7        9.07        0.00     21.57 o 
  -6  -8   7       21.46       22.46     17.77 o 
  -5  -8   7        5.85        6.63     27.04 o 
  -4  -8   7        7.57        6.73     12.53 o 
  -3  -8   7       13.97        4.59     16.78 o 
  -2  -8   7       72.36       64.46     18.67 o 
  -1  -8   7        1.85       11.50     13.37 o 
   0  -8   7        5.30       11.72     16.48 o 
   1  -8   7        4.28       13.65     11.10 o 
 -10  -7   7       27.69       36.84     35.84 o 
  -9  -7   7       13.47       62.88     38.66 o 
  -8  -7   7        9.25       38.53     24.73 o 
  -7  -7   7       84.00      111.45     25.48 o 
  -6  -7   7       41.24       34.37     26.43 o 
  -5  -7   7       94.99       61.15     18.54 o 
  -4  -7   7       31.14       37.08     19.71 o 
  -3  -7   7       14.15       26.71     12.99 o 
  -2  -7   7       75.03       71.74     24.80 o 
  -1  -7   7      135.82       98.42     17.29 o 
   0  -7   7      108.47       71.72     23.32 o 
   1  -7   7        4.81        0.79      8.49 o 
   2  -7   7       29.63       17.51      9.80 o 
 -11  -6   7        8.53       82.46     42.31 o 
 -10  -6   7        8.18        0.00     28.70 o 
  -9  -6   7       82.30       91.60     39.83 o 
  -8  -6   7      174.35      173.29     76.02 o 
  -7  -6   7        0.48        0.29     10.02 o 
  -6  -6   7       47.32       44.65     17.23 o 
  -5  -6   7       53.27       62.42     23.15 o 
  -4  -6   7        4.21        4.21      9.97 o 
  -3  -6   7       96.04       93.21     19.08 o 
  -2  -6   7        1.89        0.00     13.43 o 
  -1  -6   7       84.51       62.11     21.65 o 
   0  -6   7       28.89       27.97     15.27 o 
   1  -6   7      123.36       73.31     19.52 o 
   2  -6   7       14.19        5.02      9.96 o 
   3  -6   7        0.21        0.00      6.53 o 
   4  -6   7        2.60        6.14     14.43 o 
 -11  -5   7       86.41      117.49     45.30 o 
 -10  -5   7        5.01       39.99     31.52 o 
  -9  -5   7      110.88      128.78     43.48 o 
  -8  -5   7        0.32        0.00     19.74 o 
  -7  -5   7       22.28        0.00     28.87 o 
  -6  -5   7       72.07       49.57     50.70 o 
  -5  -5   7       10.30       23.74      7.15 o 
  -4  -5   7       39.29       47.70     23.30 o 
  -3  -5   7       26.68       25.86     13.64 o 
  -2  -5   7       92.16       54.94     17.42 o 
  -1  -5   7      542.37      398.36     40.79 o 
   0  -5   7       41.99       30.02     12.48 o 
   1  -5   7       43.47       41.11     11.71 o 
   2  -5   7        9.67       10.35      9.81 o 
   3  -5   7       48.76       46.87     15.58 o 
   4  -5   7        0.44        3.95      4.51 o 
   5  -5   7       70.18      127.94     26.88 o 
 -11  -4   7        0.29        0.27     12.36 o 
 -10  -4   7       14.19       38.00     29.87 o 
  -9  -4   7      121.27      130.28     41.49 o 
  -8  -4   7       49.04       24.23     24.56 o 
  -7  -4   7       18.23       34.84     40.15 o 
  -6  -4   7       95.55       92.61     49.95 o 
  -5  -4   7       93.93      123.43      8.04 o 
  -4  -4   7        6.78       14.12      7.79 o 
  -3  -4   7      508.31      504.26     55.52 o 
  -2  -4   7      366.82      336.40     50.49 o 
  -1  -4   7       66.67       44.79     16.83 o 
   0  -4   7      127.00      119.30     15.37 o 
   1  -4   7      107.71      138.48     37.06 o 
   2  -4   7       16.40       17.60      7.13 o 
   3  -4   7      461.02      289.40     21.74 o 
   4  -4   7        5.73        0.00      3.52 o 
   5  -4   7       37.32      103.87     23.56 o 
   6  -4   7       79.37      103.05     41.49 o 
 -11  -3   7      190.22      230.64     27.72 o 
 -10  -3   7      258.71      268.68     27.37 o 
  -9  -3   7      103.13       71.20     31.20 o 
  -8  -3   7      155.04      249.30     44.15 o 
  -7  -3   7      121.62       74.69     28.38 o 
  -6  -3   7       56.58       81.48     45.14 o 
  -5  -3   7       85.63       90.20      3.94 o 
  -4  -3   7      141.47      124.21     21.99 o 
  -3  -3   7      271.79      344.91     18.12 o 
  -2  -3   7     1168.34     1347.55     45.09 o 
  -1  -3   7        0.65        0.00      5.90 o 
   0  -3   7       49.85       66.97      8.94 o 
   1  -3   7       52.39       57.78     11.98 o 
   2  -3   7      509.48      483.44    108.23 o 
   3  -3   7       72.66       56.56      9.07 o 
   4  -3   7       17.58       16.26      5.67 o 
   5  -3   7       39.01       13.36     25.97 o 
   6  -3   7       15.01       34.35     27.38 o 
   7  -3   7       56.36      107.86     27.88 o 
 -11  -2   7       15.87       15.44     16.17 o 
 -10  -2   7       63.76       54.16     18.75 o 
  -9  -2   7      148.69      249.45     31.34 o 
  -8  -2   7       10.69       16.46     10.42 o 
  -7  -2   7       85.63       53.77     26.39 o 
  -6  -2   7      221.42      249.70     40.51 o 
  -5  -2   7       42.34       30.20     18.42 o 
  -4  -2   7      109.72       69.86     12.95 o 
  -3  -2   7      639.37      820.10     23.97 o 
  -2  -2   7      364.44      413.81     43.52 o 
  -1  -2   7        3.99        9.66      5.46 o 
   0  -2   7        0.90        0.00      5.14 o 
   1  -2   7        0.61        1.20      4.70 o 
   2  -2   7       64.59       66.04      9.42 o 
   3  -2   7      201.34      211.67     59.18 o 
   4  -2   7     1188.83       74.90      6.16 o 
   5  -2   7       98.05       69.37     17.76 o 
   6  -2   7      270.11      410.07     41.67 o 
   7  -2   7        0.21        4.65     21.40 o 
   8  -2   7        1.00        0.00     12.28 o 
 -11  -1   7       71.10      117.07     38.17 o 
 -10  -1   7       18.10       28.10     12.51 o 
  -9  -1   7      292.29      362.36     36.16 o 
  -8  -1   7       24.96       17.47     10.88 o 
  -7  -1   7      143.83      142.25     24.74 o 
  -6  -1   7      650.96      612.41     34.85 o 
  -5  -1   7      193.28      186.77     31.21 o 
  -4  -1   7      308.06      283.85     33.72 o 
  -3  -1   7     1304.84     1408.52     40.77 o 
  -2  -1   7      269.79      272.38     10.43 o 
  -1  -1   7       70.18       43.83      8.65 o 
   0  -1   7      262.58      278.58     31.30 o 
   1  -1   7       15.09       12.99      6.62 o 
   2  -1   7       58.46       65.23      9.00 o 
   3  -1   7      278.84      246.05     99.05 o 
   4  -1   7       61.79       73.35     15.27 o 
   5  -1   7       64.09       78.66     26.55 o 
   6  -1   7      181.48      366.50     53.28 o 
   7  -1   7        0.28        2.99     11.95 o 
   8  -1   7        2.37       15.93     16.09 o 
 -11   0   7      125.32      166.96     34.85 o 
 -10   0   7      179.86      198.86     22.32 o 
  -9   0   7       80.92       65.68     18.58 o 
  -8   0   7       19.16       20.80     11.12 o 
  -7   0   7       93.35       97.24     21.91 o 
  -6   0   7      101.95       92.34     12.96 o 
  -5   0   7     2227.11     2299.85    106.71 o 
  -4   0   7      690.53      561.98     51.56 o 
  -3   0   7       23.79       58.86      8.61 o 
  -2   0   7       50.60       26.14      3.62 o 
  -1   0   7        9.75       10.58      5.56 o 
   0   0   7      258.12      330.12     17.23 o 
   1   0   7     1089.14     1192.80     36.47 o 
   2   0   7      345.56      417.76     13.28 o 
   3   0   7      441.69      336.28     61.64 o 
   4   0   7      327.51      426.99     29.56 o 
   5   0   7        7.56       12.28     10.45 o 
   6   0   7       13.53       19.25     12.44 o 
   7   0   7      129.68      159.00     39.83 o 
   8   0   7       60.76       95.75     22.07 o 
   9   0   7       18.18       43.14     19.08 o 
 -11   1   7       59.74       65.31     16.73 o 
 -10   1   7      138.32      146.38     23.15 o 
  -9   1   7      238.96      233.55     23.18 o 
  -8   1   7       45.44       39.05      4.31 o 
  -7   1   7       15.12       11.03      5.22 o 
  -6   1   7      169.88      204.16      6.48 o 
  -5   1   7      397.82      373.14     10.80 o 
  -4   1   7     2244.07     2267.07     59.52 o 
  -3   1   7     1061.67     1029.96     27.09 o 
  -2   1   7      202.37      220.33     10.59 o 
  -1   1   7      915.06      890.96     21.22 o 
   0   1   7      168.39      143.46      6.22 o 
   1   1   7       20.68       20.13      3.46 o 
   2   1   7       46.13       38.19      3.87 o 
   3   1   7     1168.04     1228.97     68.80 o 
   4   1   7        8.94        0.00      6.47 o 
   5   1   7      322.60      441.26     31.06 o 
   6   1   7        4.99        0.00      9.79 o 
   7   1   7       88.26      143.38     21.74 o 
   8   1   7       98.44      171.10     38.34 o 
   9   1   7        1.03       21.73     23.06 o 
  10   1   7       12.45       13.27     15.10 o 
 -10   2   7       71.30       37.72     17.78 o 
  -9   2   7      100.32      123.57     33.52 o 
  -8   2   7       39.23       55.26     23.89 o 
  -7   2   7        0.72        0.66      8.13 o 
  -6   2   7      103.39       93.94     15.27 o 
  -5   2   7      190.40      192.91     27.56 o 
  -4   2   7      371.54      296.64     12.46 o 
  -3   2   7      501.02      532.32     15.96 o 
  -2   2   7      125.29      188.77     11.37 o 
  -1   2   7       84.17       93.25      8.46 o 
   0   2   7      127.23       94.47      5.80 o 
   1   2   7      250.28      227.50      8.02 o 
   2   2   7     1589.90     1758.55     40.14 o 
   3   2   7      699.37      724.02     17.47 o 
   4   2   7       86.69       90.54     10.67 o 
   5   2   7      376.17      451.32     29.73 o 
   6   2   7       57.62       96.08     16.43 o 
   7   2   7        7.64        7.96     10.12 o 
   8   2   7       49.22       64.38     16.93 o 
   9   2   7      235.95      320.39     51.63 o 
  10   2   7        7.31       21.90     24.39 o 
 -10   3   7       17.63        2.11      8.01 o 
  -9   3   7        3.89        4.48     10.95 o 
  -8   3   7      268.76      271.12     42.17 o 
  -7   3   7       26.74       31.53     20.24 o 
  -6   3   7      470.15      410.69     31.07 o 
  -5   3   7      109.21      124.48     16.43 o 
  -4   3   7      373.49      316.30     23.26 o 
  -3   3   7      672.34      632.88     32.93 o 
  -2   3   7     2445.38     2380.40     54.29 o 
  -1   3   7       89.98       77.68      5.55 o 
   0   3   7       11.45       16.11      4.10 o 
   1   3   7        6.15        5.54      2.72 o 
   2   3   7     1316.17     1285.04     38.26 o 
   3   3   7      797.97      777.44     21.50 o 
   4   3   7      195.05      179.39     14.19 o 
   5   3   7        0.91       11.45      9.38 o 
   6   3   7       85.35       84.80     15.27 o 
   7   3   7       11.55        6.64      9.96 o 
   8   3   7      148.23      190.71     23.73 o 
   9   3   7       77.54       94.26     19.25 o 
  10   3   7       31.23       26.22     23.40 o 
  -9   4   7       18.51       25.72     15.26 o 
  -8   4   7      103.74       87.62     19.58 o 
  -7   4   7      247.38      270.28     42.33 o 
  -6   4   7       24.92       18.42     17.75 o 
  -5   4   7        9.89        2.16      8.13 o 
  -4   4   7      148.93      149.30     15.60 o 
  -3   4   7      320.41      315.21     18.84 o 
  -2   4   7     1212.73     1061.54     43.43 o 
  -1   4   7       18.22       34.33      4.99 o 
   0   4   7      987.84     1058.47     24.93 o 
   1   4   7        5.85        2.57      2.83 o 
   2   4   7      142.71      153.82      6.43 o 
   3   4   7        2.67        4.57      2.38 o 
   4   4   7       32.08       41.55      5.15 o 
   5   4   7      509.05      496.04     40.13 o 
   6   4   7      855.89     1058.89     44.67 o 
   7   4   7      526.31      643.21     40.96 o 
   8   4   7        9.68        9.46      9.79 o 
   9   4   7        8.46       35.34     13.27 o 
  10   4   7        1.47        0.00      9.29 o 
  11   4   7       29.35       63.22     27.54 o 
  -9   5   7        0.31        0.00     17.42 o 
  -8   5   7      198.57      206.82     28.88 o 
  -7   5   7      314.17      306.51     32.54 o 
  -6   5   7      187.65      234.03     21.63 o 
  -5   5   7       87.33       87.33     18.24 o 
  -4   5   7       37.85       39.50     10.16 o 
  -3   5   7       95.56       94.20     14.11 o 
  -2   5   7       37.98       53.99      9.61 o 
  -1   5   7     3035.84     3243.50    117.68 o 
   0   5   7      133.13      180.11      8.86 o 
   1   5   7      309.13      276.79     12.17 o 
   2   5   7     1199.33     1271.56     37.29 o 
   3   5   7       42.76       37.04      5.14 o 
   4   5   7        2.26        0.00      3.14 o 
   5   5   7      567.27      512.21     44.27 o 
   6   5   7      287.13      299.57     34.44 o 
   7   5   7      270.54      286.34     24.84 o 
   8   5   7      538.62      591.38     30.87 o 
   9   5   7       34.21       47.79     13.27 o 
  10   5   7      135.33      137.09     19.58 o 
  11   5   7       18.40       19.74     12.28 o 
  -8   6   7       44.52       54.92     21.07 o 
  -7   6   7       93.32      106.04     23.57 o 
  -6   6   7       56.53       44.92     14.00 o 
  -5   6   7       10.48       21.48      9.05 o 
  -4   6   7      232.75      268.02     19.35 o 
  -3   6   7       13.53       16.76     10.95 o 
  -2   6   7        3.17        8.57     10.39 o 
  -1   6   7      268.33      269.78     19.47 o 
   0   6   7     2067.96     2044.37     75.64 o 
   1   6   7     1533.53     1548.70     42.23 o 
   2   6   7       95.09       83.62     11.23 o 
   3   6   7      854.48      753.30     26.36 o 
   4   6   7       23.08       18.72      5.34 o 
   5   6   7        1.69        3.03      4.26 o 
   6   6   7      649.83      612.58     46.53 o 
   7   6   7       80.28       62.81     10.28 o 
   8   6   7       97.52      104.31     23.95 o 
   9   6   7      242.55      280.24     38.18 o 
  10   6   7       18.82       13.15      4.98 o 
  11   6   7        9.92       13.27     10.78 o 
  -8   7   7       24.81       39.16     34.68 o 
  -7   7   7        2.15        8.15     10.02 o 
  -6   7   7        0.59        0.00      7.84 o 
  -5   7   7      107.29      100.25     14.96 o 
  -4   7   7      437.82      459.23     33.27 o 
  -3   7   7       40.94       39.44     12.68 o 
  -2   7   7      113.12      125.68     15.46 o 
  -1   7   7        0.99        0.00      6.14 o 
   0   7   7      201.73      195.76     17.52 o 
   1   7   7      267.91      233.30     24.66 o 
   2   7   7       10.95       12.12      5.06 o 
   3   7   7       19.15       11.57      6.87 o 
   4   7   7       63.27       64.94      9.60 o 
   5   7   7      169.13      194.06     18.31 o 
   6   7   7      240.62      240.28     31.98 o 
   7   7   7       35.76       32.97      6.26 o 
   8   7   7      183.83      222.60     46.70 o 
   9   7   7        9.36        7.48      5.35 o 
  10   7   7      149.20      207.93     16.79 o 
  11   7   7        2.39        6.58      5.66 o 
  12   7   7       33.06       44.80     14.44 o 
  -7   8   7        8.67       19.65     15.31 o 
  -6   8   7       45.71       70.04     19.14 o 
  -5   8   7      438.88      427.43     31.65 o 
  -4   8   7      223.34      203.61     39.43 o 
  -3   8   7       53.98       56.36     15.10 o 
  -2   8   7      246.61      249.12     24.69 o 
  -1   8   7        3.90       20.97     17.01 o 
   0   8   7      270.59      272.63     31.12 o 
   1   8   7      393.58      392.10     35.73 o 
   2   8   7      236.88      232.32     27.92 o 
   3   8   7      310.48      316.98     38.93 o 
   4   8   7      765.36      830.61    112.55 o 
   5   8   7      806.18      803.12    104.46 o 
   6   8   7      438.08      477.43     66.95 o 
   7   8   7      111.62      146.11     56.62 o 
   8   8   7      199.93      161.30     52.73 o 
   9   8   7      381.17      169.69     37.20 o 
  10   8   7       52.45       50.17     14.39 o 
  11   8   7        0.39        0.31      4.54 o 
  12   8   7        6.47        5.14     10.20 o 
  -6   9   7       16.72       23.87     17.00 o 
  -5   9   7       17.91       31.16     16.91 o 
  -4   9   7      296.65      307.41     34.13 o 
  -3   9   7      262.65      285.43     30.01 o 
  -2   9   7      149.28      138.19     21.36 o 
  -1   9   7       73.25       76.26     16.76 o 
   0   9   7        2.63        3.92      9.57 o 
   1   9   7        0.61       10.87     10.19 o 
   2   9   7      284.22      232.10     27.52 o 
   3   9   7       59.05       39.90     23.45 o 
   4   9   7      469.91      537.20     81.82 o 
   5   9   7      325.37      342.74     64.73 o 
   6   9   7       82.76      118.85     23.28 o 
   7   9   7      272.33      173.21     51.39 o 
   8   9   7       73.06       76.56     24.89 o 
   9   9   7      467.25      274.86     35.55 o 
  10   9   7       16.02        7.26      6.56 o 
  11   9   7       62.18       45.19     15.13 o 
  12   9   7       16.63        7.38      9.75 o 
  -5  10   7       19.70       13.90     16.31 o 
  -4  10   7        8.28       20.95     16.61 o 
  -3  10   7       94.74       75.27     22.42 o 
  -2  10   7      763.85      775.15     70.57 o 
  -1  10   7       66.75       51.24     16.10 o 
   0  10   7       63.07       72.67     18.19 o 
   1  10   7      265.15      298.21     27.91 o 
   2  10   7      183.44      170.56     21.92 o 
   3  10   7       51.83       51.04     18.71 o 
   4  10   7      254.49      322.61     39.37 o 
   5  10   7      215.59      265.63     49.78 o 
   6  10   7      326.62      419.23     80.65 o 
   7  10   7       60.21       65.90     14.49 o 
   8  10   7       53.12       42.40     12.10 o 
   9  10   7       37.11       34.37     13.07 o 
  10  10   7       50.86       71.02     26.44 o 
  11  10   7       12.46        6.22      7.34 o 
  -4  11   7        3.81        0.00     16.77 o 
  -3  11   7        2.91        0.00     21.07 o 
  -2  11   7      107.31      118.73     34.31 o 
  -1  11   7       12.91       10.71     12.31 o 
   0  11   7       71.88       77.41     18.17 o 
   1  11   7       42.51       48.43     16.07 o 
   2  11   7      163.19      191.22     28.09 o 
   3  11   7       12.68       14.91     19.81 o 
   4  11   7      112.76       87.84     23.88 o 
   5  11   7      123.22      178.11     36.74 o 
   6  11   7        5.55        6.71      7.76 o 
   7  11   7       94.00      100.68     26.74 o 
   8  11   7       61.83       67.10     19.34 o 
   9  11   7        6.50        0.15      7.19 o 
  10  11   7        1.15        0.00      8.22 o 
  11  11   7       63.21       37.91     16.60 o 
  -3  12   7        5.35        0.00     22.03 o 
  -2  12   7      131.54      153.02     32.85 o 
  -1  12   7        9.14       12.70     15.28 o 
   0  12   7        8.95       21.22     14.97 o 
   1  12   7       16.79       31.47     17.32 o 
   2  12   7       72.72       78.26     19.98 o 
   3  12   7      300.99      309.21     43.55 o 
   4  12   7      277.31      342.52     53.15 o 
   5  12   7      107.65       99.51     20.04 o 
   6  12   7        6.26        9.28     12.63 o 
   7  12   7        1.76        0.00      8.36 o 
   8  12   7      107.65       79.14     28.63 o 
   9  12   7       10.93        8.70      8.53 o 
  10  12   7       27.65       17.64     10.00 o 
  11  12   7        9.58        7.62     10.66 o 
  -1  13   7        0.97        0.00     25.63 o 
   0  13   7        6.12        0.00     12.94 o 
   1  13   7        0.21        0.00     15.09 o 
   2  13   7      121.56      177.53     45.12 o 
   3  13   7       52.31       48.58     24.78 o 
   4  13   7       59.40       65.57     21.82 o 
   5  13   7        7.92       13.19     13.99 o 
   6  13   7       54.20       65.71     15.00 o 
   7  13   7       13.13       19.17     10.09 o 
   8  13   7       33.61       10.16      9.75 o 
   9  13   7       21.66       13.47     11.45 o 
  10  13   7       16.91        9.98     13.56 o 
   1  14   7       70.61      149.09     46.13 o 
   2  14   7        9.26        0.00     21.26 o 
   3  14   7       24.37       13.06     37.50 o 
   4  14   7       85.52      117.22     29.71 o 
   5  14   7        2.27        3.72     15.98 o 
   6  14   7        0.61       12.82      9.76 o 
   7  14   7       15.37       12.45     17.68 o 
   8  14   7        9.86       18.21     12.42 o 
   9  14   7       42.36       26.52     27.41 o 
   4  15   7        8.34        0.00     29.37 o 
   5  15   7       17.78       38.30     23.54 o 
   6  15   7        5.52       30.25     20.28 o 
   7  15   7       12.11        3.68     10.41 o 
  -5  -9   8        5.07       19.40     16.59 o 
  -8  -8   8       74.32      144.04     88.78 o 
  -7  -8   8        2.28       15.14     15.42 o 
  -6  -8   8        1.65        0.00     23.84 o 
  -5  -8   8        0.98        0.00     13.26 o 
  -4  -8   8       11.07        1.37     12.94 o 
  -3  -8   8       23.48       11.11     19.54 o 
  -2  -8   8        1.22        4.19     29.28 o 
  -1  -8   8       71.36       67.93     17.76 o 
  -9  -7   8       16.93       29.04     33.02 o 
  -8  -7   8       80.79       82.64     66.21 o 
  -7  -7   8       69.11       79.85     16.65 o 
  -6  -7   8        4.60        9.09      8.50 o 
  -5  -7   8        0.76        8.36     21.40 o 
  -4  -7   8       31.27       39.16     15.88 o 
  -3  -7   8        6.76       23.99     16.95 o 
  -2  -7   8       75.35       51.12     23.19 o 
  -1  -7   8        9.95        0.00      9.21 o 
   0  -7   8        6.47       18.23     17.02 o 
   1  -7   8       16.28       19.57     15.21 o 
 -10  -6   8       32.94       35.51     34.68 o 
  -9  -6   8       13.37        4.65     23.73 o 
  -8  -6   8       17.50       42.14     50.44 o 
  -7  -6   8        1.52        0.19      5.64 o 
  -6  -6   8        8.88       14.22      6.53 o 
  -5  -6   8      156.88      214.89     22.33 o 
  -4  -6   8        5.30        0.00      4.79 o 
  -3  -6   8        8.64        0.00     11.61 o 
  -2  -6   8       62.65       32.44     24.23 o 
  -1  -6   8        1.66        3.99     13.74 o 
   0  -6   8      162.08      118.10     32.53 o 
   1  -6   8        1.20        0.00     11.67 o 
   2  -6   8       41.50       38.72     15.03 o 
   3  -6   8        0.93        0.00     18.08 o 
 -10  -5   8        7.56        0.00     27.54 o 
  -9  -5   8       37.82       25.06     28.71 o 
  -8  -5   8       73.29       65.38     55.26 o 
  -7  -5   8        8.44        0.00     30.86 o 
  -6  -5   8        9.49        7.88      4.98 o 
  -5  -5   8       42.76        0.00     17.01 o 
  -4  -5   8      100.29      116.66     15.57 o 
  -3  -5   8      250.28      260.58     57.27 o 
  -2  -5   8      221.41      274.34     53.94 o 
  -1  -5   8      169.58      161.91     20.26 o 
   0  -5   8       75.18       70.49     19.78 o 
   1  -5   8        3.20        6.64      7.47 o 
   2  -5   8       41.59       28.73     10.46 o 
   3  -5   8       16.12       12.19      7.11 o 
   4  -5   8       19.21       44.80     18.92 o 
 -11  -4   8       25.10       35.39     16.91 o 
 -10  -4   8       52.69       75.17     37.17 o 
  -9  -4   8      126.58      173.27     47.13 o 
  -8  -4   8       40.85       39.33     28.87 o 
  -7  -4   8        0.34       14.10     35.17 o 
  -6  -4   8        6.29        8.46     18.91 o 
  -5  -4   8      296.80      353.71     16.40 o 
  -4  -4   8       22.13        4.50      9.87 o 
  -3  -4   8       56.05       62.48     14.77 o 
  -2  -4   8       19.25       16.02      5.89 o 
  -1  -4   8       34.24       48.61     10.47 o 
   0  -4   8        1.04        9.12      8.89 o 
   1  -4   8        9.43        9.21      6.13 o 
   2  -4   8        1.30        8.03      5.46 o 
   3  -4   8       46.98       49.50     21.68 o 
   4  -4   8       35.57       23.91     27.63 o 
   5  -4   8       56.14       62.56     33.52 o 
 -11  -3   8       11.58        4.56     11.29 o 
 -10  -3   8       56.01       84.67     18.82 o 
  -9  -3   8       24.87        0.00     21.24 o 
  -8  -3   8      179.74      176.28     42.00 o 
  -7  -3   8       29.71        0.00     34.84 o 
  -6  -3   8       97.13      120.82     53.94 o 
  -5  -3   8      221.23      206.04     26.31 o 
  -4  -3   8      215.32      262.93     14.23 o 
  -3  -3   8      316.57      382.22     58.04 o 
  -2  -3   8       54.04       84.33     46.13 o 
  -1  -3   8        0.49        0.00      6.00 o 
   0  -3   8       21.45        6.55     12.34 o 
   1  -3   8      408.82      282.79     22.47 o 
   2  -3   8        2.69        0.00      4.88 o 
   3  -3   8      228.68      209.25    121.68 o 
   4  -3   8      140.06       99.27    109.54 o 
   5  -3   8       58.33      106.53     23.89 o 
   6  -3   8       41.68       77.32     24.39 o 
 -11  -2   8      117.32      153.13     38.34 o 
 -10  -2   8       46.58      105.09     30.28 o 
  -9  -2   8      111.24       78.16     22.80 o 
  -8  -2   8      627.81      807.84     47.64 o 
  -7  -2   8       54.29       56.75     26.55 o 
  -6  -2   8      297.32      309.02     47.16 o 
  -5  -2   8        1.93        2.49     23.73 o 
  -4  -2   8      412.48      514.92     17.87 o 
  -3  -2   8      117.98      105.90      9.56 o 
  -2  -2   8      785.81      837.35     98.71 o 
  -1  -2   8        4.38        0.00      8.30 o 
   0  -2   8        2.76        8.85      5.72 o 
   1  -2   8      194.15      291.90     91.22 o 
   2  -2   8      144.67      200.16     66.48 o 
   3  -2   8       12.69        9.54      5.72 o 
   4  -2   8       68.23       75.67     17.76 o 
   5  -2   8       44.50       76.99     31.69 o 
   6  -2   8        4.06       15.93     23.56 o 
   7  -2   8       43.07      126.27     28.87 o 
 -11  -1   8        0.89        0.00     26.96 o 
 -10  -1   8       13.73       18.86     13.12 o 
  -9  -1   8       49.58       44.59     18.47 o 
  -8  -1   8       37.84       25.34     11.71 o 
  -7  -1   8      539.45      578.79     42.85 o 
  -6  -1   8      189.38      168.82     17.17 o 
  -5  -1   8       24.13       21.24     18.09 o 
  -4  -1   8      265.66      394.05     64.76 o 
  -3  -1   8       79.27       92.90      7.74 o 
  -2  -1   8      933.71      972.64     66.49 o 
  -1  -1   8      215.45      256.84     25.98 o 
   0  -1   8       33.87       41.80     10.68 o 
   1  -1   8        3.54        2.64      5.52 o 
   2  -1   8      384.84      422.78     87.95 o 
   3  -1   8      471.18      418.98    130.33 o 
   4  -1   8      446.82      612.78     42.86 o 
   5  -1   8        6.32       39.82     15.60 o 
   6  -1   8      230.73      368.69     39.18 o 
   7  -1   8       15.42       32.02     27.87 o 
   8  -1   8       10.41        7.96     23.89 o 
 -11   0   8       49.61       60.11     22.76 o 
 -10   0   8       68.45       61.64     21.66 o 
  -9   0   8       63.25       67.71     19.66 o 
  -8   0   8       74.58       72.13     14.32 o 
  -7   0   8       32.89       47.21     16.06 o 
  -6   0   8        7.86       22.94      9.87 o 
  -5   0   8      341.03      423.32     26.95 o 
  -4   0   8       87.53       46.90     12.19 o 
  -3   0   8      241.79      239.10      8.10 o 
  -2   0   8      465.66      515.54     14.17 o 
  -1   0   8      146.15      127.33     10.14 o 
   0   0   8      231.90      292.80     17.33 o 
   1   0   8       56.23       60.29      5.75 o 
   2   0   8      223.08      223.65     16.09 o 
   3   0   8        2.42        1.98      1.68 o 
   4   0   8        7.21       24.22     16.76 o 
   5   0   8        1.78       22.07     18.58 o 
   6   0   8       65.79       90.11     29.21 o 
   7   0   8        9.20       11.61     13.61 o 
   8   0   8       24.70       29.20     17.42 o 
 -10   1   8       50.52       51.46     16.75 o 
  -9   1   8       19.65       19.40     19.14 o 
  -8   1   8       75.83      101.40     21.24 o 
  -7   1   8      120.46      154.91     17.55 o 
  -6   1   8        0.62        0.00     16.09 o 
  -5   1   8      137.88      138.29     73.53 o 
  -4   1   8        6.73       21.87      3.75 o 
  -3   1   8      326.15      240.96     11.23 o 
  -2   1   8      668.84      810.14     19.11 o 
  -1   1   8     1656.69     1788.03     47.03 o 
   0   1   8       82.78      107.43      4.78 o 
   1   1   8      854.83      895.44     22.53 o 
   2   1   8     1142.55     1360.66     30.46 o 
   3   1   8      556.66      548.07     49.61 o 
   4   1   8       24.22       24.39     15.93 o 
   5   1   8        1.46        0.00     13.61 o 
   6   1   8      403.23      569.84     60.95 o 
   7   1   8      166.34      250.13     44.98 o 
   8   1   8       15.37       25.39     24.39 o 
   9   1   8       48.07       61.39     21.07 o 
 -10   2   8       77.04      104.19     19.42 o 
  -9   2   8       11.44       13.12      6.14 o 
  -8   2   8        8.76        4.31     16.59 o 
  -7   2   8      523.83      477.16     37.88 o 
  -6   2   8      379.85      401.48     27.65 o 
  -5   2   8      394.62      356.78     26.91 o 
  -4   2   8       27.86       31.02      4.99 o 
  -3   2   8      315.82      307.69     12.04 o 
  -2   2   8      238.38      229.75     10.43 o 
  -1   2   8     1239.47     1153.32     26.83 o 
   0   2   8      106.39      102.42      5.62 o 
   1   2   8       12.22       23.56      3.71 o 
   2   2   8      229.04      281.52      8.09 o 
   3   2   8     1565.39     1916.10     42.59 o 
   4   2   8        8.87        9.29     13.44 o 
   5   2   8        5.93       13.11     15.43 o 
   6   2   8        5.62        0.17     13.27 o 
   7   2   8      508.67      741.08     74.59 o 
   8   2   8      102.08      151.68     37.01 o 
   9   2   8        1.19        2.65     18.75 o 
 -10   3   8       22.81       28.67     15.12 o 
  -9   3   8        4.98       19.25     14.27 o 
  -8   3   8       93.43       76.67     28.71 o 
  -7   3   8      231.34      189.09     24.24 o 
  -6   3   8      296.33      361.49     30.55 o 
  -5   3   8        3.07        0.00     12.28 o 
  -4   3   8       48.02       57.07      8.26 o 
  -3   3   8      122.25      141.60      7.83 o 
  -2   3   8        7.35        5.87      5.39 o 
  -1   3   8      485.39      421.79     16.12 o 
   0   3   8      253.22      294.46      9.60 o 
   1   3   8      266.14      301.09     10.13 o 
   2   3   8      937.52      946.69     28.07 o 
   3   3   8      452.22      471.05     14.77 o 
   4   3   8      248.64      219.77     13.55 o 
   5   3   8        8.07        2.88      7.00 o 
   6   3   8      186.85      281.54     39.34 o 
   7   3   8       70.68       69.70     16.76 o 
   8   3   8       44.82       57.08     16.59 o 
   9   3   8      196.03      312.22     50.79 o 
  10   3   8        6.57        2.49     18.42 o 
  -9   4   8       36.50       21.07     15.76 o 
  -8   4   8      225.39      255.81     46.81 o 
  -7   4   8      130.68      166.13     35.35 o 
  -6   4   8      319.57      297.07     28.23 o 
  -5   4   8      132.58       92.28     16.43 o 
  -4   4   8      185.74      176.80     19.59 o 
  -3   4   8       35.05       29.74     11.53 o 
  -2   4   8     1013.46     1030.27     26.60 o 
  -1   4   8      568.12      675.28     20.82 o 
   0   4   8     1102.84     1120.46     32.21 o 
   1   4   8      108.92       88.59      7.02 o 
   2   4   8       22.94       25.11      3.94 o 
   3   4   8      253.20      246.89      8.33 o 
   4   4   8        3.57        0.89      2.90 o 
   5   4   8      176.68      163.76     18.68 o 
   6   4   8      346.22      439.72     32.33 o 
   7   4   8        3.74       22.62      8.49 o 
   8   4   8      143.71      223.07     24.23 o 
   9   4   8       48.54       65.38     16.59 o 
  10   4   8       54.98       78.49     18.58 o 
  -9   5   8       53.81       44.47     19.91 o 
  -8   5   8       72.48      118.98     38.50 o 
  -7   5   8      397.64      446.73     59.79 o 
  -6   5   8       11.49       10.78     18.75 o 
  -5   5   8       60.21       54.81     10.62 o 
  -4   5   8      136.80      133.40     15.92 o 
  -3   5   8      595.83      587.56     29.73 o 
  -2   5   8      892.67      864.16     36.52 o 
  -1   5   8       29.32       23.72      6.32 o 
   0   5   8      528.87      555.95     17.59 o 
   1   5   8      128.32      106.30      9.95 o 
   2   5   8      803.20      784.73     23.22 o 
   3   5   8      135.38      134.88      9.56 o 
   4   5   8       41.07       41.65      7.81 o 
   5   5   8        1.36        4.87      3.19 o 
   6   5   8      614.84      684.36     42.05 o 
   7   5   8      715.85      855.44     43.39 o 
   8   5   8      159.48      166.20     15.55 o 
   9   5   8        1.58       11.78     10.62 o 
  10   5   8       34.75       32.85     13.61 o 
  11   5   8        0.83        3.15     10.45 o 
  -8   6   8        8.16       29.04     19.08 o 
  -7   6   8      111.90      124.80     40.83 o 
  -6   6   8       17.73       26.83     12.46 o 
  -5   6   8      109.42      115.53     22.40 o 
  -4   6   8      138.45      122.53     21.78 o 
  -3   6   8      186.86      174.16     17.60 o 
  -2   6   8      136.71      137.63     12.71 o 
  -1   6   8      994.22     1024.94     50.26 o 
   0   6   8       42.99       80.06      7.06 o 
   1   6   8       62.42       64.04      7.06 o 
   2   6   8      867.00      895.17     28.49 o 
   3   6   8       65.63       53.19      5.96 o 
   4   6   8      371.64      369.56     26.01 o 
   5   6   8      284.36      303.97     28.04 o 
   6   6   8      116.08      114.86     19.33 o 
   7   6   8        3.03        4.24      3.67 o 
   8   6   8      285.48      310.52     29.80 o 
   9   6   8       80.43       88.91     14.44 o 
  10   6   8       37.78       45.96     14.27 o 
  11   6   8       61.94       76.00     17.76 o 
  -7   7   8       43.19       19.78     13.91 o 
  -6   7   8        0.88        0.00     14.91 o 
  -5   7   8       99.78       79.40     30.54 o 
  -4   7   8       94.93       67.32     15.08 o 
  -3   7   8       63.80       49.30     11.28 o 
  -2   7   8       62.77       61.80     13.72 o 
  -1   7   8      550.80      473.36     29.42 o 
   0   7   8      221.27      228.92     17.18 o 
   1   7   8      289.27      340.94     18.94 o 
   2   7   8       45.95       48.62      9.01 o 
   3   7   8       57.27       75.81     11.43 o 
   4   7   8      137.41      148.33     10.05 o 
   5   7   8       48.97       56.13      8.21 o 
   6   7   8      100.44      100.37     18.39 o 
   7   7   8        1.81        0.00      4.63 o 
   8   7   8        1.54        4.37      3.98 o 
   9   7   8      199.20      263.83     21.80 o 
  10   7   8       39.84       61.22     13.33 o 
  11   7   8        4.65        9.62     10.95 o 
  -7   8   8        6.73        0.00     16.51 o 
  -6   8   8        0.82       15.76     13.64 o 
  -5   8   8       87.59      104.66     27.34 o 
  -4   8   8      189.64      186.95     30.78 o 
  -3   8   8      328.31      357.07     29.56 o 
  -2   8   8       21.07       18.10      9.81 o 
  -1   8   8      198.69      186.15     25.07 o 
   0   8   8        0.71        1.97      8.64 o 
   1   8   8       92.01      110.19     21.33 o 
   2   8   8        2.63        0.00      4.72 o 
   3   8   8      174.21      183.93     16.75 o 
   4   8   8      119.61      155.45     15.37 o 
   5   8   8      781.65      773.53    117.84 o 
   6   8   8      676.41      673.46    130.17 o 
   7   8   8       90.91       92.95     33.14 o 
   8   8   8       71.60       54.96     23.24 o 
   9   8   8       64.58       57.11     19.93 o 
  10   8   8       48.01       63.67     20.66 o 
  11   8   8        0.46        3.96      9.19 o 
  -6   9   8       16.01       15.27     14.14 o 
  -5   9   8        4.30        0.00     12.12 o 
  -4   9   8      325.67      333.35     49.48 o 
  -3   9   8        2.81        0.00     13.30 o 
  -2   9   8      801.64      884.03     60.31 o 
  -1   9   8      497.05      472.91     37.86 o 
   0   9   8      194.81      205.33     20.72 o 
   1   9   8       57.48       54.54     12.95 o 
   2   9   8      183.62      215.83     30.46 o 
   3   9   8      152.38      202.70     20.62 o 
   4   9   8      571.68      540.24     76.33 o 
   5   9   8      271.90      313.98     49.58 o 
   6   9   8      215.58      192.19     39.55 o 
   7   9   8        7.76        6.20      6.09 o 
   8   9   8       91.09      100.78     38.50 o 
   9   9   8       27.57       10.64      6.86 o 
  10   9   8        2.00        8.78      6.87 o 
  11   9   8        8.70        5.55      6.27 o 
  -5  10   8        0.28        0.00     12.37 o 
  -4  10   8       79.96       88.35     20.76 o 
  -3  10   8       18.61       13.17     12.22 o 
  -2  10   8       37.31       22.04     16.56 o 
  -1  10   8       37.27       53.30     23.67 o 
   0  10   8      182.85      196.72     29.57 o 
   1  10   8      255.37      257.07     32.96 o 
   2  10   8        0.84        0.00     17.34 o 
   3  10   8      216.47      157.90     41.71 o 
   4  10   8      394.66      416.31     53.10 o 
   5  10   8      815.64      864.09    131.94 o 
   6  10   8        8.66        9.09      8.07 o 
   7  10   8      162.95       82.00     31.20 o 
   8  10   8       59.65       35.39     16.79 o 
   9  10   8      168.82      192.27     72.35 o 
  10  10   8       30.86       28.28     11.93 o 
  11  10   8       49.70       29.46     12.29 o 
  -4  11   8       56.54       57.72     20.30 o 
  -3  11   8       60.23       61.49     21.09 o 
  -2  11   8      154.54      176.69     26.13 o 
  -1  11   8      135.85      122.63     28.84 o 
   0  11   8        7.87        0.65     15.99 o 
   1  11   8        0.69        3.83     22.48 o 
   2  11   8       94.58       84.27     18.14 o 
   3  11   8        0.95        0.00     20.57 o 
   4  11   8      207.97      319.13     53.58 o 
   5  11   8      420.62      555.37    101.70 o 
   6  11   8        1.52        0.37      6.13 o 
   7  11   8       25.97       29.09     10.91 o 
   8  11   8        1.49        1.57      6.13 o 
   9  11   8       69.83       76.78     29.13 o 
  10  11   8       17.90       16.48     12.29 o 
  11  11   8        9.29        0.00     15.06 o 
  -3  12   8       34.59       42.73     21.49 o 
  -2  12   8        3.36        9.52     15.17 o 
  -1  12   8       85.15      107.07     25.47 o 
   0  12   8        5.54        0.00     18.98 o 
   1  12   8        1.63        0.00     14.60 o 
   2  12   8       79.46       80.56     22.19 o 
   3  12   8      127.63      156.82     27.63 o 
   4  12   8      338.39      428.68     51.75 o 
   5  12   8        1.52        1.54      9.17 o 
   6  12   8        0.40        2.13     16.38 o 
   7  12   8        1.59        0.00     11.04 o 
   8  12   8       49.21       49.66     25.24 o 
   9  12   8       30.37       10.05     10.30 o 
  10  12   8        6.48        0.88     10.34 o 
  -1  13   8      107.70      140.47     28.20 o 
   0  13   8        6.01       28.14     28.95 o 
   1  13   8       17.15       27.33     41.07 o 
   2  13   8       10.93       39.16     18.40 o 
   3  13   8       15.37       36.07     18.14 o 
   4  13   8       15.36       45.20     30.11 o 
   5  13   8       20.90       24.80     11.82 o 
   6  13   8       21.49       31.14     13.26 o 
   7  13   8        0.39        1.21      8.07 o 
   8  13   8       89.34      169.80     54.30 o 
   9  13   8        5.20        2.90      7.68 o 
  10  13   8       56.89      131.99     50.12 o 
   1  14   8        0.60        0.00     32.10 o 
   2  14   8        7.75        0.00     17.33 o 
   3  14   8       39.76       38.23     27.16 o 
   4  14   8        6.15       34.32     19.29 o 
   5  14   8       33.00       26.28     19.70 o 
   6  14   8        5.93       13.33     16.38 o 
   7  14   8       16.48       30.79     20.00 o 
   8  14   8       49.93       42.28     29.15 o 
   9  14   8       43.38       23.49     11.41 o 
   4  15   8       12.95        0.00     29.70 o 
   5  15   8       39.70       41.73     27.38 o 
   6  15   8        8.46       10.48     10.51 o 
   7  15   8        2.00        0.00     11.58 o 
  -6  -8   9        2.47        7.88     14.37 o 
  -5  -8   9        0.19        6.73      8.67 o 
  -4  -8   9       39.27       37.30     19.08 o 
  -8  -7   9       38.65       69.03     68.86 o 
  -7  -7   9       29.64       32.69     34.35 o 
  -6  -7   9        2.21        0.00      4.54 o 
  -5  -7   9        2.49        6.20      5.98 o 
  -4  -7   9        3.01        8.75      8.97 o 
  -3  -7   9        3.73        1.49     10.25 o 
  -2  -7   9       41.70       44.81     15.84 o 
  -1  -7   9       62.05       82.66     33.72 o 
  -9  -6   9        4.93        0.00     38.99 o 
  -8  -6   9       28.73       34.18     51.27 o 
  -7  -6   9       32.39       57.24     34.35 o 
  -6  -6   9        8.65        6.93      6.69 o 
  -5  -6   9        0.94        0.00      4.81 o 
  -4  -6   9       64.21       83.27     19.47 o 
  -3  -6   9       11.82       10.95      6.44 o 
  -2  -6   9        0.22        5.23      9.13 o 
  -1  -6   9       29.52       33.84     13.95 o 
   0  -6   9       37.26       38.23     14.77 o 
   1  -6   9        2.71       15.45      9.34 o 
 -10  -5   9       23.05       62.39     41.15 o 
  -9  -5   9       14.85        0.00     39.49 o 
  -8  -5   9       64.15       71.02     57.25 o 
  -7  -5   9       13.51        3.15     19.91 o 
  -6  -5   9        8.34        2.92      9.04 o 
  -5  -5   9      123.08      131.91     22.32 o 
  -4  -5   9       48.03       61.38     34.93 o 
  -3  -5   9       13.50       14.09      7.89 o 
  -2  -5   9       11.82       25.82      7.23 o 
  -1  -5   9        0.97        5.60      6.57 o 
   0  -5   9        3.06       18.74      8.76 o 
   1  -5   9      122.15       67.97     19.23 o 
   2  -5   9       50.11       29.35     13.45 o 
   3  -5   9        5.70       16.59     24.39 o 
 -10  -4   9        8.12       28.70     31.69 o 
  -9  -4   9       96.91      128.28     70.86 o 
  -8  -4   9       12.22       60.56     52.76 o 
  -7  -4   9       74.12       91.10     35.68 o 
  -6  -4   9        1.34        0.00     17.92 o 
  -5  -4   9        0.73        2.16     10.37 o 
  -4  -4   9      320.01      462.78     85.27 o 
  -3  -4   9       74.90      116.27     66.71 o 
  -2  -4   9      101.06      151.18     61.07 o 
  -1  -4   9      107.88       35.43     32.86 o 
   0  -4   9        0.22        0.00      7.29 o 
   1  -4   9        0.26        0.00     10.68 o 
   2  -4   9        7.01        3.46      6.22 o 
   3  -4   9       29.21       26.72     32.94 o 
   4  -4   9        2.46        2.49     12.78 o 
 -10  -3   9      108.21      128.96     36.14 o 
  -9  -3   9        0.32        2.54     11.67 o 
  -8  -3   9       65.37       51.77     47.46 o 
  -7  -3   9      135.25      170.78     66.72 o 
  -6  -3   9      131.09      156.68     38.84 o 
  -5  -3   9       34.54       30.84      4.93 o 
  -4  -3   9       97.63      116.41     16.35 o 
  -3  -3   9       22.07        6.67      6.81 o 
  -2  -3   9       44.22       28.92     18.67 o 
  -1  -3   9       11.28        9.91     10.58 o 
   0  -3   9       52.33       85.12     25.55 o 
   1  -3   9        6.60       11.61     10.20 o 
   2  -3   9      187.09      315.12    124.58 o 
   3  -3   9       59.68       68.11     50.86 o 
   4  -3   9       17.52       33.18     16.59 o 
   5  -3   9       13.92       11.61     24.56 o 
 -10  -2   9        8.32        3.52     14.52 o 
  -9  -2   9      179.75      205.83     53.53 o 
  -8  -2   9      255.53      293.73     34.28 o 
  -7  -2   9       80.82       39.66     39.99 o 
  -6  -2   9      251.22      253.68     68.73 o 
  -5  -2   9      165.98      143.42     33.36 o 
  -4  -2   9      242.62      256.63     33.87 o 
  -3  -2   9      628.52      680.09     74.79 o 
  -2  -2   9       28.48        6.75      6.93 o 
  -1  -2   9      255.28      352.92    198.25 o 
   0  -2   9       43.52      117.12     31.20 o 
   1  -2   9      112.86      135.80     53.44 o 
   2  -2   9       85.21       72.05     20.25 o 
   3  -2   9       42.91       27.19     19.33 o 
   4  -2   9      360.14      643.63     72.23 o 
   5  -2   9       51.20       68.53     20.24 o 
   6  -2   9        0.22        8.96     15.26 o 
 -10  -1   9        3.50        4.43     11.81 o 
  -9  -1   9       29.39       21.50     20.12 o 
  -8  -1   9      312.37      332.97     29.38 o 
  -7  -1   9      662.25      718.35     51.17 o 
  -6  -1   9      488.16      421.74     31.36 o 
  -5  -1   9      417.39      365.58     27.04 o 
  -4  -1   9      270.32      251.46     13.78 o 
  -3  -1   9        7.47        3.74      4.97 o 
  -2  -1   9      338.66      426.87     35.21 o 
  -1  -1   9      214.05      296.97     40.51 o 
   0  -1   9        7.29       13.51      5.83 o 
   1  -1   9       87.46       96.12     15.64 o 
   2  -1   9       96.56       77.01     10.17 o 
   3  -1   9       18.42       23.98      6.59 o 
   4  -1   9      115.36       94.43     19.42 o 
   5  -1   9      108.99      146.37     38.34 o 
   6  -1   9       91.98      129.77     38.67 o 
   7  -1   9       52.69      101.39     25.06 o 
 -10   0   9        1.61        0.00     11.86 o 
  -9   0   9       11.67       24.20     19.23 o 
  -8   0   9        5.70       23.52     15.60 o 
  -7   0   9      296.67      341.56     33.79 o 
  -6   0   9     1670.14     1896.03     83.38 o 
  -5   0   9      224.04      241.64     18.99 o 
  -4   0   9       11.66       14.04     11.97 o 
  -3   0   9       16.85        9.46      4.90 o 
  -2   0   9      182.23      236.41     17.41 o 
  -1   0   9      149.27      162.22     11.84 o 
   0   0   9      659.75      678.82     24.76 o 
   1   0   9       81.25       69.25      6.43 o 
   2   0   9      269.29      232.46     23.91 o 
   3   0   9      150.20      173.64     41.41 o 
   4   0   9      318.39      408.99     32.38 o 
   5   0   9        5.59        0.00     11.78 o 
   6   0   9       95.34      140.89     23.90 o 
   7   0   9       47.97       83.30     21.74 o 
   8   0   9        8.49        2.32     21.57 o 
 -10   1   9       13.87       36.00     18.33 o 
  -9   1   9        7.26       20.38     20.15 o 
  -8   1   9        8.89       10.12     11.52 o 
  -7   1   9      137.59      131.40     33.36 o 
  -6   1   9      369.44      370.02     33.30 o 
  -5   1   9       30.30       25.20      9.35 o 
  -4   1   9        2.44        5.55      3.30 o 
  -3   1   9        0.76        0.00      6.03 o 
  -2   1   9       65.63       57.77      6.17 o 
  -1   1   9       43.20       39.63      4.57 o 
   0   1   9      463.50      540.43     16.51 o 
   1   1   9       28.61       30.76      4.08 o 
   2   1   9      107.71      130.72      8.19 o 
   3   1   9       69.74       69.23      4.10 o 
   4   1   9       29.63       29.20     11.95 o 
   5   1   9       32.25       28.37     12.78 o 
   6   1   9       18.95       32.69     14.60 o 
   7   1   9       68.30      154.66     25.89 o 
   8   1   9       64.40      109.85     25.06 o 
 -10   2   9        4.34       14.88     12.91 o 
  -9   2   9       97.95      146.07     28.03 o 
  -8   2   9      142.19       74.58     20.79 o 
  -7   2   9      203.39      186.22     11.29 o 
  -6   2   9      313.99      315.24     11.52 o 
  -5   2   9      227.36      220.64     11.04 o 
  -4   2   9       81.73       79.02      8.13 o 
  -3   2   9      170.41      210.15     10.60 o 
  -2   2   9      170.71      180.77      8.60 o 
  -1   2   9      834.02      743.24     22.54 o 
   0   2   9      157.80      193.38     18.59 o 
   1   2   9     1250.69     1536.81     40.40 o 
   2   2   9      248.71      263.73      9.20 o 
   3   2   9      107.33      108.51      6.74 o 
   4   2   9       69.89       85.46     14.44 o 
   5   2   9       10.66       15.43     17.42 o 
   6   2   9       41.46       81.47     27.71 o 
   7   2   9      248.93      390.96     55.12 o 
   8   2   9       49.74       50.44     29.04 o 
   9   2   9        4.58        0.00     13.61 o 
  -9   3   9       23.92       12.11     22.23 o 
  -8   3   9       11.05       12.94     13.27 o 
  -7   3   9      394.17      446.98     15.28 o 
  -6   3   9      216.29      244.89     13.78 o 
  -5   3   9       10.30        6.68      5.42 o 
  -4   3   9        4.46        7.76      8.46 o 
  -3   3   9      259.12      214.43     10.63 o 
  -2   3   9      304.89      297.51     16.53 o 
  -1   3   9      229.86      310.23     22.33 o 
   0   3   9       10.49       26.44      5.17 o 
   1   3   9       81.38      113.23      8.04 o 
   2   3   9       13.27       22.39      5.13 o 
   3   3   9      913.63     1024.93     25.23 o 
   4   3   9        6.66        7.87      7.10 o 
   5   3   9       80.87      105.21     25.56 o 
   6   3   9       12.03        6.30     15.76 o 
   7   3   9      229.97      270.26     44.99 o 
   8   3   9       26.14       36.34     25.39 o 
   9   3   9       10.21       39.32     27.04 o 
  -9   4   9       44.17       38.33     29.54 o 
  -8   4   9      197.49      243.50     46.48 o 
  -7   4   9        5.05        6.97     12.11 o 
  -6   4   9       24.02       27.05     13.61 o 
  -5   4   9        1.38        1.35      3.75 o 
  -4   4   9        7.54        9.78      6.91 o 
  -3   4   9      805.31      702.08     35.84 o 
  -2   4   9      577.43      540.88     21.74 o 
  -1   4   9      618.24      666.56     19.37 o 
   0   4   9       99.34      102.79      6.37 o 
   1   4   9       11.28        4.62      2.71 o 
   2   4   9       76.83       71.69      6.51 o 
   3   4   9      199.01      195.12     10.00 o 
   4   4   9      464.15      600.70     29.15 o 
   5   4   9      143.78      198.42     14.94 o 
   6   4   9       96.64      125.84     19.09 o 
   7   4   9      215.16      280.71     41.34 o 
   8   4   9       63.07       83.47     18.75 o 
   9   4   9        7.17       12.44     12.11 o 
  10   4   9       11.18       11.28     20.24 o 
  -8   5   9      197.07      238.85     49.96 o 
  -7   5   9      137.96      133.44     24.73 o 
  -6   5   9       18.97       20.24     13.77 o 
  -5   5   9       68.97       53.43     16.43 o 
  -4   5   9       97.75       78.50     11.68 o 
  -3   5   9      463.87      481.85     17.80 o 
  -2   5   9      400.62      434.93     16.09 o 
  -1   5   9      328.14      301.96     12.66 o 
   0   5   9      609.68      600.15     20.54 o 
   1   5   9      118.96      126.74      8.99 o 
   2   5   9       40.74       50.14      5.33 o 
   3   5   9        3.41        8.33      4.01 o 
   4   5   9       42.20       40.54      5.50 o 
   5   5   9      392.40      383.50     30.09 o 
   6   5   9      548.27      651.62     42.61 o 
   7   5   9      100.24      127.98     21.33 o 
   8   5   9       24.91       19.16      9.08 o 
   9   5   9       10.73       26.88     13.27 o 
  10   5   9       42.50       57.74     17.26 o 
  -8   6   9      192.99      173.95     50.29 o 
  -7   6   9       96.27       90.28     23.73 o 
  -6   6   9      114.26      140.07     25.72 o 
  -5   6   9       25.15       12.33      9.13 o 
  -4   6   9       37.78       36.28     10.19 o 
  -3   6   9      263.28      273.26     22.45 o 
  -2   6   9      304.22      318.11     22.51 o 
  -1   6   9        7.00        7.38      6.10 o 
   0   6   9       10.56       20.93      6.48 o 
   1   6   9       36.15       54.57      9.24 o 
   2   6   9      791.94      761.16     22.33 o 
   3   6   9      106.96      118.97      9.78 o 
   4   6   9      432.44      476.82     30.65 o 
   5   6   9        0.58        3.54      4.00 o 
   6   6   9      375.05      414.01     22.09 o 
   7   6   9      104.16      129.28     21.99 o 
   8   6   9        0.38        8.21      7.77 o 
   9   6   9        4.64       15.68      9.13 o 
  10   6   9       65.86      105.04     19.75 o 
  -7   7   9      309.27      340.85     67.24 o 
  -6   7   9       19.28       31.95     12.78 o 
  -5   7   9      150.30      129.82     18.20 o 
  -4   7   9      314.19      325.63     29.51 o 
  -3   7   9      103.25      101.36     16.99 o 
  -2   7   9      467.41      446.56     45.77 o 
  -1   7   9      377.73      366.32     26.18 o 
   0   7   9       88.28      126.33     20.90 o 
   1   7   9       16.71       20.48      8.78 o 
   2   7   9      130.31      119.72     11.11 o 
   3   7   9      867.80      777.75     65.60 o 
   4   7   9       13.88        4.92      4.29 o 
   5   7   9      601.00      613.50     90.66 o 
   6   7   9     1487.92     1495.55    207.41 o 
   7   7   9        5.36        3.98      3.35 o 
   8   7   9       78.72      133.16     17.70 o 
   9   7   9        0.39        2.42      3.00 o 
  10   7   9       56.39       69.96     38.91 o 
  11   7   9       62.79       55.59     17.59 o 
  -6   8   9        9.56       31.27     17.06 o 
  -5   8   9      103.19      102.77     18.14 o 
  -4   8   9      111.43      101.07     16.87 o 
  -3   8   9      112.55      110.79     24.85 o 
  -2   8   9      117.15      103.35     22.97 o 
  -1   8   9      424.44      455.21     28.76 o 
   0   8   9      447.61      469.31     40.55 o 
   1   8   9      165.46      191.28     17.15 o 
   2   8   9        9.39       12.17      6.14 o 
   3   8   9      328.79      377.73     34.31 o 
   4   8   9      179.46      157.66     18.58 o 
   5   8   9      211.34      183.12     18.43 o 
   6   8   9      338.76      293.85     63.98 o 
   7   8   9       92.37       41.00     11.56 o 
   8   8   9       13.69        7.24      4.62 o 
   9   8   9       15.32       30.90     12.53 o 
  10   8   9       29.15       38.32     23.48 o 
  11   8   9       13.29        0.00      8.01 o 
  -6   9   9        2.33        0.00     11.96 o 
  -5   9   9       28.99       21.58     16.62 o 
  -4   9   9      211.44      221.16     31.05 o 
  -3   9   9      696.77      709.05     83.35 o 
  -2   9   9       24.22       24.17     13.80 o 
  -1   9   9      246.58      260.44     30.21 o 
   0   9   9       11.33        6.26      9.57 o 
   1   9   9       12.06        0.00      5.44 o 
   2   9   9        4.72       11.60      9.40 o 
   3   9   9      291.29      346.15     46.56 o 
   4   9   9      578.76      598.03     87.06 o 
   5   9   9      464.40      493.87     72.08 o 
   6   9   9      312.30      303.36     57.96 o 
   7   9   9        0.78        0.00      7.88 o 
   8   9   9        0.34        0.00      6.64 o 
   9   9   9      199.33       98.47     24.65 o 
  10   9   9       19.75        3.66      5.03 o 
  11   9   9       49.34        8.30     15.27 o 
  -5  10   9       10.73       14.28     13.59 o 
  -4  10   9      128.56      146.80     29.67 o 
  -3  10   9        0.85        0.00     21.67 o 
  -2  10   9      105.20      136.49     23.98 o 
  -1  10   9      653.36      688.94     47.36 o 
   0  10   9        7.85       10.35     16.86 o 
   1  10   9      176.44      145.93     19.66 o 
   2  10   9        3.63        2.29      6.51 o 
   3  10   9      130.10      155.09     20.02 o 
   4  10   9      261.85      328.07     38.74 o 
   5  10   9       94.64      105.53     14.33 o 
   6  10   9        0.46        0.00      8.30 o 
   7  10   9       54.24       39.66     16.43 o 
   8  10   9       35.31       45.43     22.56 o 
   9  10   9       58.17       47.05     22.24 o 
  10  10   9       11.79       11.27      8.36 o 
  11  10   9       30.17        0.08      6.51 o 
  -4  11   9       29.11       23.40     15.53 o 
  -3  11   9        1.69       27.46     20.21 o 
  -2  11   9        0.88        0.00     20.17 o 
  -1  11   9       17.25       10.75     13.06 o 
   0  11   9      538.31      613.83     47.80 o 
   1  11   9       21.42       14.05     29.12 o 
   2  11   9       46.19       47.20     16.66 o 
   3  11   9      292.87      323.39     41.47 o 
   4  11   9      147.24      178.71     19.90 o 
   5  11   9      142.44      177.64     35.69 o 
   6  11   9      186.28      208.40     47.01 o 
   7  11   9        1.81        6.42      7.54 o 
   8  11   9       49.64       68.26     28.06 o 
   9  11   9       36.81       13.92      8.17 o 
  10  11   9       35.75        7.12      8.88 o 
  -2  12   9       14.97        3.47     16.41 o 
  -1  12   9       42.58       53.17     20.65 o 
   0  12   9       93.75       93.54     63.97 o 
   1  12   9        0.88       11.56     21.59 o 
   2  12   9       68.55       36.17     36.51 o 
   3  12   9        0.28        2.66     10.62 o 
   4  12   9        2.43        1.58      9.45 o 
   5  12   9       93.79      104.34     17.41 o 
   6  12   9        1.70        1.56      7.17 o 
   7  12   9       21.52       36.83     11.63 o 
   8  12   9        9.67        7.10      9.30 o 
   9  12   9       18.89        8.32      7.71 o 
  10  12   9       15.27       13.75     10.12 o 
  -1  13   9       24.58       43.23     19.72 o 
   0  13   9       16.73       18.26     18.24 o 
   1  13   9        2.44        0.00     18.25 o 
   2  13   9       43.70       25.22     27.32 o 
   3  13   9       36.85       47.02     20.20 o 
   4  13   9       49.79       55.20     29.40 o 
   5  13   9        9.63        0.00      9.52 o 
   6  13   9       83.12       65.75     27.15 o 
   7  13   9       16.94       16.44     13.49 o 
   8  13   9       27.66        9.54     13.25 o 
   9  13   9       44.10       27.28     14.34 o 
   1  14   9       23.06       43.43     28.06 o 
   2  14   9       24.21       30.04     25.58 o 
   3  14   9       33.23       64.72     31.44 o 
   4  14   9       19.76       21.92     26.72 o 
   5  14   9       11.87       16.89     16.43 o 
   6  14   9        0.81        0.97     10.13 o 
   7  14   9        9.02       10.92      9.46 o 
   8  14   9       12.68        0.00      8.79 o 
   5  15   9       14.93       19.80     24.77 o 
   6  15   9        0.22        0.00     17.63 o 
  -5  -7  10       36.06        4.04     28.04 o 
  -4  -7  10       29.40       15.63     19.72 o 
  -8  -6  10        5.63        0.00     23.73 o 
  -7  -6  10       53.31       85.46     40.82 o 
  -6  -6  10        1.68        0.00     31.52 o 
  -5  -6  10        8.57        7.54      9.33 o 
  -4  -6  10       25.22       19.40     12.41 o 
  -3  -6  10        0.34        1.16      7.38 o 
  -2  -6  10       41.67       26.46     16.01 o 
  -1  -6  10       43.67       35.10     18.63 o 
   0  -6  10       24.59       21.88     24.24 o 
  -9  -5  10        9.66        0.00     63.38 o 
  -8  -5  10       16.75       53.76     35.18 o 
  -7  -5  10       40.10       97.73     39.33 o 
  -6  -5  10       29.40       15.53     12.28 o 
  -5  -5  10        2.50        0.00      6.83 o 
  -4  -5  10        0.15        2.62      8.19 o 
  -3  -5  10      204.06      295.41     84.32 o 
  -2  -5  10        3.94        8.34      8.57 o 
  -1  -5  10        4.48        5.36      8.92 o 
   0  -5  10       51.62      106.32     45.71 o 
   1  -5  10        2.02       13.99     10.83 o 
  -9  -4  10       27.60        1.99     37.17 o 
  -8  -4  10       29.04       51.60     34.51 o 
  -7  -4  10       80.48      103.38     38.00 o 
  -6  -4  10       12.97        3.00      2.48 o 
  -5  -4  10       27.61       29.96      7.83 o 
  -4  -4  10        5.50        4.77      7.65 o 
  -3  -4  10        0.33        1.25      8.42 o 
  -2  -4  10       11.97       12.61     11.36 o 
  -1  -4  10      152.11      242.93     95.93 o 
   0  -4  10       10.17        0.00      9.31 o 
   1  -4  10      129.31      228.82     89.21 o 
   2  -4  10       31.55       43.78     24.97 o 
   3  -4  10        1.62       15.26     23.56 o 
 -10  -3  10        9.33        8.68     21.41 o 
  -9  -3  10        2.81        2.70     40.90 o 
  -8  -3  10        0.26       26.88     44.30 o 
  -7  -3  10       65.83       40.66     29.54 o 
  -6  -3  10      113.42       97.25     34.19 o 
  -5  -3  10       19.96       15.06     10.45 o 
  -4  -3  10      114.20      129.93     70.70 o 
  -3  -3  10       35.06       18.13     14.52 o 
  -2  -3  10       14.28       11.27      9.21 o 
  -1  -3  10       30.01       37.96      9.88 o 
   0  -3  10      171.83      274.85     91.87 o 
   1  -3  10        1.07        0.00     10.83 o 
   2  -3  10       14.54       35.10     16.68 o 
   3  -3  10       18.91       38.66     24.89 o 
   4  -3  10        2.70        8.63     13.94 o 
 -10  -2  10       50.98       52.89     27.96 o 
  -9  -2  10       16.17       10.55     13.54 o 
  -8  -2  10       23.38       17.12     19.81 o 
  -7  -2  10       19.39        8.86     10.52 o 
  -6  -2  10       79.06       67.04     29.70 o 
  -5  -2  10       69.59        0.00     25.22 o 
  -4  -2  10       46.77       26.77      6.71 o 
  -3  -2  10       19.26       14.60      9.62 o 
  -2  -2  10       11.23        3.55      5.14 o 
  -1  -2  10       30.59       42.00     27.54 o 
   0  -2  10       79.36       73.75     34.52 o 
   1  -2  10       32.75       38.62     14.53 o 
   2  -2  10      268.61      388.39    146.26 o 
   3  -2  10       77.43       66.76     44.97 o 
   4  -2  10       75.41      106.37     23.07 o 
   5  -2  10       14.05       45.96     31.19 o 
 -10  -1  10        3.60       31.63     23.64 o 
  -9  -1  10      158.57      193.91     28.08 o 
  -8  -1  10      213.90      198.66    129.15 o 
  -7  -1  10       51.05       35.51     13.99 o 
  -6  -1  10      352.69      425.12     44.75 o 
  -5  -1  10      350.24      382.28     27.03 o 
  -4  -1  10       28.31       17.83      3.54 o 
  -3  -1  10       10.77       18.10      7.03 o 
  -2  -1  10       20.58       22.00     15.51 o 
  -1  -1  10       23.84       31.50     25.55 o 
   0  -1  10      170.23      142.90     34.69 o 
   1  -1  10      150.20      130.39     24.98 o 
   2  -1  10      118.14      101.52     15.91 o 
   3  -1  10       21.54       11.61     10.17 o 
   4  -1  10      185.42      346.08     34.53 o 
   5  -1  10       20.74       29.37     15.93 o 
   6  -1  10        9.68       12.94     15.60 o 
 -10   0  10        0.75        0.00     11.83 o 
  -9   0  10        6.94        3.90     14.00 o 
  -8   0  10       34.98       41.05     27.96 o 
  -7   0  10      238.23      265.57     27.58 o 
  -6   0  10        0.88       11.32     14.45 o 
  -5   0  10       16.50       15.07     13.36 o 
  -4   0  10       38.08       23.27      9.21 o 
  -3   0  10       73.68       47.09      6.84 o 
  -2   0  10      151.18      160.47     11.72 o 
  -1   0  10      458.34      454.67     21.72 o 
   0   0  10      895.83     1035.03     87.88 o 
   1   0  10      112.27      129.94     13.38 o 
   2   0  10       27.18       32.18      5.37 o 
   3   0  10       39.97       19.10      8.05 o 
   4   0  10       39.72       70.69     25.72 o 
   5   0  10      113.73      101.23     33.03 o 
   6   0  10        1.15       15.76     23.23 o 
   7   0  10       38.45       60.07     33.68 o 
 -10   1  10        0.26       14.56     13.01 o 
  -9   1  10       16.25       10.52     15.78 o 
  -8   1  10      132.05      150.61     22.96 o 
  -7   1  10      149.51      149.44     21.09 o 
  -6   1  10      596.15      629.87     52.25 o 
  -5   1  10      307.89      311.30     25.19 o 
  -4   1  10        5.91        0.00      6.44 o 
  -3   1  10      195.97      187.09     16.45 o 
  -2   1  10       64.16       78.00      7.53 o 
  -1   1  10       22.11       25.29      5.77 o 
   0   1  10      363.70      412.94     18.93 o 
   1   1  10      265.82      362.42     16.63 o 
   2   1  10        4.22        6.54      4.21 o 
   3   1  10        1.36        0.00      2.57 o 
   4   1  10       10.23       21.40     11.61 o 
   5   1  10      103.05      145.71     22.57 o 
   6   1  10       67.33      104.04     22.40 o 
   7   1  10        9.36        8.46     13.94 o 
  -9   2  10       22.53        2.32     13.96 o 
  -8   2  10        3.18       21.24     13.85 o 
  -7   2  10       86.43      105.56     29.04 o 
  -6   2  10      118.47       76.95     65.97 o 
  -5   2  10      117.02      157.04      9.17 o 
  -4   2  10      229.98      168.92     11.87 o 
  -3   2  10        2.00        3.45      5.06 o 
  -2   2  10      207.60      178.67     15.69 o 
  -1   2  10      294.97      406.29     18.41 o 
   0   2  10      291.17      356.75     17.82 o 
   1   2  10       60.91       54.70      4.90 o 
   2   2  10       33.16       32.55      5.45 o 
   3   2  10       38.05       40.52      5.42 o 
   4   2  10       55.61       61.90     14.44 o 
   5   2  10        3.58        5.14     10.29 o 
   6   2  10       84.28      119.15     21.91 o 
   7   2  10      193.97      266.08     32.87 o 
   8   2  10       47.53       74.67     22.73 o 
  -9   3  10        0.30        0.00     15.35 o 
  -8   3  10      246.42      254.16     32.21 o 
  -7   3  10       78.59      126.22     19.91 o 
  -6   3  10       82.54       88.99      8.55 o 
  -5   3  10       34.63       38.74      6.91 o 
  -4   3  10        7.41        5.19      5.39 o 
  -3   3  10      608.59      602.17     21.01 o 
  -2   3  10       83.88       70.06     10.79 o 
  -1   3  10      196.69      251.42     14.04 o 
   0   3  10       99.88      110.23      9.86 o 
   1   3  10      334.18      348.77     14.72 o 
   2   3  10      361.17      411.00     13.24 o 
   3   3  10       33.11       38.77      5.41 o 
   4   3  10       46.58       59.54      9.70 o 
   5   3  10       51.14       48.95     13.94 o 
   6   3  10      199.84      257.46     40.84 o 
   7   3  10      118.70      162.64     37.18 o 
   8   3  10       82.80       99.57     33.85 o 
   9   3  10        4.98        4.31     20.41 o 
  -9   4  10       11.75       10.29     24.72 o 
  -8   4  10        0.77        0.00      4.81 o 
  -7   4  10       26.17       23.67      7.47 o 
  -6   4  10      224.79      212.66     14.58 o 
  -5   4  10        0.54        2.16      6.08 o 
  -4   4  10      132.57      122.77     19.59 o 
  -3   4  10       19.53       15.01      7.55 o 
  -2   4  10     1068.30     1331.79     44.90 o 
  -1   4  10      173.68      168.05     14.71 o 
   0   4  10       81.45      128.62     10.51 o 
   1   4  10       86.23      104.83      6.75 o 
   2   4  10       12.53        6.14      4.30 o 
   3   4  10      459.81      508.47     17.59 o 
   4   4  10      201.93      277.37     13.67 o 
   5   4  10      363.77      433.52     27.51 o 
   6   4  10        2.04        0.45      7.36 o 
   7   4  10        7.21       22.40     20.57 o 
   8   4  10       20.11       56.41     26.88 o 
   9   4  10        0.26        0.00     16.76 o 
  -8   5  10       91.16       92.93     25.39 o 
  -7   5  10      210.95      220.11     32.04 o 
  -6   5  10        5.47        2.49     11.61 o 
  -5   5  10       11.42        8.83      7.55 o 
  -4   5  10        0.67        5.51      6.46 o 
  -3   5  10      867.78      885.51     35.34 o 
  -2   5  10      175.77      212.76     12.27 o 
  -1   5  10        2.18        0.37      5.29 o 
   0   5  10      485.63      474.94     19.19 o 
   1   5  10       10.07        4.09      4.65 o 
   2   5  10       18.91        9.66      4.67 o 
   3   5  10      594.45      627.74     21.06 o 
   4   5  10       32.19       21.64      8.70 o 
   5   5  10      667.34      665.99     97.36 o 
   6   5  10      379.84      409.97     24.18 o 
   7   5  10       96.20      122.16     19.17 o 
   8   5  10      112.53      155.00     22.24 o 
   9   5  10        0.25        0.00      9.79 o 
  -8   6  10      110.75      103.72     29.21 o 
  -7   6  10       98.67      127.12     28.88 o 
  -6   6  10       20.62       29.37     17.75 o 
  -5   6  10       45.14       49.95     17.75 o 
  -4   6  10       55.45       35.75     10.73 o 
  -3   6  10      375.17      392.69     18.04 o 
  -2   6  10      822.50      748.31     24.43 o 
  -1   6  10      243.95      253.84     14.57 o 
   0   6  10      788.00      909.61     29.22 o 
   1   6  10       21.21       20.58      4.99 o 
   2   6  10       12.22        4.51      5.30 o 
   3   6  10       10.82       14.86      5.26 o 
   4   6  10      176.90      180.55     13.01 o 
   5   6  10       62.41       44.90      6.75 o 
   6   6  10      198.16      225.98     17.29 o 
   7   6  10      451.87      642.71     75.33 o 
   8   6  10       17.42       29.70     11.90 o 
   9   6  10        3.44       16.92     12.61 o 
  10   6  10       17.64       32.52     15.43 o 
  -7   7  10       18.71       58.07     25.22 o 
  -6   7  10       87.85      131.93     30.37 o 
  -5   7  10       23.54       27.22     12.19 o 
  -4   7  10        2.06        2.48      8.31 o 
  -3   7  10      365.07      380.75     31.29 o 
  -2   7  10      109.06      109.45     10.74 o 
  -1   7  10       78.49       74.96     11.54 o 
   0   7  10      367.05      401.20     20.83 o 
   1   7  10        0.79        0.00      5.78 o 
   2   7  10       23.01       30.73      9.50 o 
   3   7  10      124.22      104.58     11.81 o 
   4   7  10     1137.87     1268.17    127.16 o 
   5   7  10      114.28       87.34     16.71 o 
   6   7  10      579.76      620.16    117.62 o 
   7   7  10        7.12        0.00      3.53 o 
   8   7  10        3.89        0.00      1.98 o 
   9   7  10        0.33        0.35      9.13 o 
  10   7  10       36.41       21.43     25.14 o 
  -6   8  10       35.45       43.61     15.59 o 
  -5   8  10        5.17        5.44     17.92 o 
  -4   8  10      255.98      309.56     34.41 o 
  -3   8  10      167.62       97.99     66.97 o 
  -2   8  10       80.39       82.24     21.85 o 
  -1   8  10      232.37      269.85     31.13 o 
   0   8  10      184.60      171.89     23.07 o 
   1   8  10      250.21      223.68     22.86 o 
   2   8  10        0.66        0.00      5.44 o 
   3   8  10      190.53      245.74     20.48 o 
   4   8  10       84.84      100.97     13.21 o 
   5   8  10      174.95      156.11     28.03 o 
   6   8  10     1190.77     1090.59    256.74 o 
   7   8  10        1.38        1.82      5.99 o 
   8   8  10        7.40        3.32      5.04 o 
   9   8  10        1.41        0.00      4.87 o 
  10   8  10       79.38       78.91     49.29 o 
  -5   9  10      134.57      131.06     22.65 o 
  -4   9  10       47.93       48.32     15.37 o 
  -3   9  10       70.23       29.53     31.61 o 
  -2   9  10        3.36        1.98      9.94 o 
  -1   9  10       48.56       39.51     19.76 o 
   0   9  10      441.20      460.22     38.78 o 
   1   9  10       87.47       92.12     12.75 o 
   2   9  10        0.46        0.00      8.39 o 
   3   9  10      381.95      392.34     38.57 o 
   4   9  10        7.26       17.99      9.82 o 
   5   9  10       22.24       19.13      7.49 o 
   6   9  10        2.42        4.30      8.09 o 
   7   9  10      177.68      146.63     64.37 o 
   8   9  10        1.45        8.78      7.74 o 
   9   9  10       42.61        9.48      7.28 o 
  10   9  10      218.03      429.09     47.64 o 
  -4  10  10      161.82      178.82     26.50 o 
  -3  10  10       32.76       22.18     14.15 o 
  -2  10  10       63.87       35.96     40.90 o 
  -1  10  10       64.39       51.19     33.77 o 
   0  10  10        0.53        4.30     10.00 o 
   1  10  10      120.70      141.50     17.29 o 
   2  10  10       23.28       38.62     11.47 o 
   3  10  10      231.48      236.29     39.85 o 
   4  10  10      323.24      313.51     28.53 o 
   5  10  10      184.60      229.84     32.69 o 
   6  10  10       22.05       26.34      9.27 o 
   7  10  10      120.56      123.95     46.04 o 
   8  10  10       21.23       34.80     14.91 o 
   9  10  10       26.64        6.81      8.88 o 
  10  10  10        0.41        0.00      6.94 o 
  -3  11  10       11.29       10.55     13.36 o 
  -2  11  10       11.33        6.58     12.58 o 
  -1  11  10       33.59       19.43     22.23 o 
   0  11  10      195.37      145.27    109.39 o 
   1  11  10        0.52        5.29     16.01 o 
   2  11  10        5.42       12.34      9.63 o 
   3  11  10       13.35       16.79     10.33 o 
   4  11  10        4.35       10.38     13.47 o 
   5  11  10      179.38      210.67     34.71 o 
   6  11  10       16.69       13.66     12.11 o 
   7  11  10        0.28       11.12      8.26 o 
   8  11  10       12.99        7.81     10.76 o 
   9  11  10       74.43       19.48     12.07 o 
  10  11  10        2.81        0.00      9.44 o 
  -2  12  10       14.97        3.11     13.59 o 
  -1  12  10       27.68       22.95     21.24 o 
   0  12  10       13.36        0.00     13.17 o 
   1  12  10       61.24       34.14     28.13 o 
   2  12  10       52.69       35.22     36.15 o 
   3  12  10       33.51       58.24     13.60 o 
   4  12  10      116.35      144.47     33.70 o 
   5  12  10        0.27        0.00      8.82 o 
   6  12  10      107.84      160.80     43.96 o 
   7  12  10       19.80        0.00      6.30 o 
   8  12  10       36.07       14.61     13.62 o 
   9  12  10        7.13        1.47      7.13 o 
  -1  13  10        0.84        0.00     21.57 o 
   0  13  10       28.91       23.60     29.78 o 
   1  13  10       27.02       39.24     28.71 o 
   2  13  10        5.86        0.59     15.28 o 
   3  13  10        0.61       12.70     16.91 o 
   4  13  10       16.64       44.29     31.17 o 
   5  13  10       12.30        6.06     17.62 o 
   6  13  10       54.09       33.52     24.17 o 
   7  13  10       24.48       13.33     10.18 o 
   8  13  10       39.12       11.90     10.12 o 
   9  13  10        0.36        5.75      8.59 o 
   1  14  10       17.50        6.67     16.35 o 
   2  14  10       48.27       69.83     31.82 o 
   3  14  10       21.28        8.00     39.74 o 
   4  14  10       10.54       27.83     12.44 o 
   5  14  10        4.99       15.64     12.28 o 
   6  14  10        2.65        0.00     10.91 o 
   7  14  10       17.04        7.10     12.96 o 
   8  14  10       72.69       38.40     17.26 o 
  -7  -5  11       10.96        0.00     57.41 o 
  -6  -5  11       54.42       67.70     34.85 o 
  -5  -5  11       33.41       16.39     28.62 o 
  -4  -5  11       11.57       15.54     11.72 o 
  -3  -5  11       17.64        9.06     12.60 o 
  -2  -5  11        3.32        2.72     15.60 o 
  -1  -5  11        0.73        0.00     12.11 o 
   0  -5  11       31.11       46.53     29.87 o 
  -8  -4  11        0.23       20.91     29.70 o 
  -7  -4  11       27.89       38.00     48.95 o 
  -6  -4  11       43.32       34.18     43.81 o 
  -5  -4  11        6.39        0.20      5.51 o 
  -4  -4  11        1.92        0.23      6.72 o 
  -3  -4  11       23.86       19.37     15.02 o 
  -2  -4  11        6.26        9.12     10.31 o 
  -1  -4  11        0.87        2.69     11.23 o 
   0  -4  11       37.56       48.43     29.54 o 
   1  -4  11       15.33       17.69     19.16 o 
  -9  -3  11        0.34        7.65     17.53 o 
  -8  -3  11       62.50       71.94     18.89 o 
  -7  -3  11      103.40      152.51     43.81 o 
  -6  -3  11       83.62       42.81     45.14 o 
  -5  -3  11      178.85      136.49     11.70 o 
  -4  -3  11        0.94        0.45      4.08 o 
  -3  -3  11        5.32        4.23      8.70 o 
  -2  -3  11       16.78       20.87     15.26 o 
  -1  -3  11       61.05       65.53     21.16 o 
   0  -3  11        6.72       14.91     13.27 o 
   1  -3  11      165.03      205.59     78.51 o 
   2  -3  11       92.79      140.84     72.69 o 
   3  -3  11        4.73       17.26     23.23 o 
  -9  -2  11        4.92        6.12     12.44 o 
  -8  -2  11       41.82       22.85     18.25 o 
  -7  -2  11        1.33        0.00     11.86 o 
  -6  -2  11       61.32       71.03     16.86 o 
  -5  -2  11      292.02      294.87     76.37 o 
  -4  -2  11       55.54       40.02     23.56 o 
  -3  -2  11       28.54       17.92     11.61 o 
  -2  -2  11       23.55        8.41      8.60 o 
  -1  -2  11       85.05      100.30     57.34 o 
   0  -2  11      148.58      168.54     54.77 o 
   1  -2  11        1.16        2.81      4.50 o 
   2  -2  11       57.26       38.73     20.35 o 
   3  -2  11        9.50       27.38     14.27 o 
   4  -2  11        3.17        0.00     13.27 o 
  -9  -1  11       78.28       47.42     36.18 o 
  -8  -1  11      140.48       74.63     63.90 o 
  -7  -1  11        1.46        0.00     14.19 o 
  -6  -1  11       29.15       47.91     13.38 o 
  -5  -1  11      108.31       99.91     24.47 o 
  -4  -1  11       32.74       29.20      7.78 o 
  -3  -1  11       31.04       44.78      7.54 o 
  -2  -1  11        0.60        1.39      3.89 o 
  -1  -1  11       66.04       50.83     16.56 o 
   0  -1  11      247.04      281.38     39.57 o 
   1  -1  11      253.98      364.63     58.16 o 
   2  -1  11      124.53      126.04     36.05 o 
   3  -1  11        0.81        0.76      3.70 o 
   4  -1  11       76.65      114.67     35.01 o 
   5  -1  11       23.10       48.95     30.36 o 
  -9   0  11        1.94        7.68     12.10 o 
  -8   0  11      120.30       83.14     69.95 o 
  -7   0  11       18.01       30.82     12.86 o 
  -6   0  11       98.14       73.14     19.26 o 
  -5   0  11      214.65      293.34     29.87 o 
  -4   0  11       65.09       77.75     19.83 o 
  -3   0  11      152.26      163.15     10.79 o 
  -2   0  11      196.63      209.88     12.97 o 
  -1   0  11       47.49       26.34     12.57 o 
   0   0  11       70.02       49.40     16.91 o 
   1   0  11        4.66       13.82      6.63 o 
   2   0  11        1.67        2.87      4.78 o 
   3   0  11        0.56        0.00      2.07 o 
   4   0  11       29.42       40.65     15.27 o 
   5   0  11        2.71       21.24     15.10 o 
   6   0  11       11.69        4.15     13.77 o 
  -9   1  11        9.40        7.09     18.97 o 
  -8   1  11       29.64       10.47     11.58 o 
  -7   1  11       39.90       43.33     14.05 o 
  -6   1  11       16.22       16.66     13.95 o 
  -5   1  11       37.43       49.40     15.77 o 
  -4   1  11       75.88      105.39     18.15 o 
  -3   1  11        0.71        0.00      6.09 o 
  -2   1  11       63.32       73.68      9.46 o 
  -1   1  11      497.73      659.49     24.37 o 
   0   1  11      480.62      615.82     23.33 o 
   1   1  11       48.70       33.53      6.61 o 
   2   1  11        0.46        0.00      8.27 o 
   3   1  11        0.31        0.00      2.35 o 
   4   1  11      255.20      334.02     47.15 o 
   5   1  11       87.02      108.20     33.69 o 
   6   1  11        3.01        6.30     20.91 o 
   7   1  11       30.53       29.37     29.53 o 
  -9   2  11       44.45       58.28     28.29 o 
  -8   2  11       37.34       28.21     23.15 o 
  -7   2  11      232.48      281.20     27.44 o 
  -6   2  11       67.77      112.49     22.53 o 
  -5   2  11       59.04       50.06     10.39 o 
  -4   2  11        2.21        2.31      6.26 o 
  -3   2  11       13.99       13.07      6.04 o 
  -2   2  11       99.14      149.02     15.65 o 
  -1   2  11       69.01       85.73      7.78 o 
   0   2  11        1.16        0.00      4.24 o 
   1   2  11      256.24      258.75     13.35 o 
   2   2  11       11.34        4.26      4.91 o 
   3   2  11       65.49       72.45      6.35 o 
   5   2  11      245.39      363.23     52.13 o 
   6   2  11       91.36      135.41     25.06 o 
   7   2  11        0.19        7.13     14.10 o 
  -8   3  11        0.32        1.36     15.76 o 
  -7   3  11       80.36       58.82     28.13 o 
  -6   3  11       79.03       70.01     17.92 o 
  -5   3  11      213.61      203.34     16.93 o 
  -4   3  11      109.58      125.19     11.39 o 
  -3   3  11        6.84        0.36      5.54 o 
  -2   3  11      370.25      464.12     20.44 o 
  -1   3  11      155.60      154.87     12.24 o 
   0   3  11      506.29      458.48     20.43 o 
   1   3  11      125.07      184.83      9.99 o 
   2   3  11      155.78      212.77     11.78 o 
   3   3  11        5.49        4.86      3.42 o 
   4   3  11       44.55       62.72     22.90 o 
   5   3  11       67.66       82.97     17.59 o 
   6   3  11       12.75       21.57     13.61 o 
   7   3  11      179.38      291.13     33.69 o 
   8   3  11        1.40       15.10     14.43 o 
  -8   4  11       52.24       56.42     21.41 o 
  -7   4  11       62.40       47.11     14.52 o 
  -6   4  11      165.87      167.22     13.81 o 
  -5   4  11       17.15       24.69      7.84 o 
  -4   4  11       28.33        7.63     15.76 o 
  -3   4  11      289.20      324.21     20.47 o 
  -2   4  11      463.44      441.30     25.58 o 
  -1   4  11      266.85      265.98     15.93 o 
   0   4  11       14.34       17.46      6.42 o 
   1   4  11       38.44       49.35      6.53 o 
   2   4  11        1.08        1.34      4.14 o 
   3   4  11       31.07       33.44      5.13 o 
   4   4  11      159.34      176.96      9.38 o 
   5   4  11       71.37       56.01     12.11 o 
   6   4  11      263.63      322.57     31.05 o 
   7   4  11      152.53      187.22     38.51 o 
   8   4  11       26.87       44.97     26.38 o 
  -8   5  11       16.58       17.26     18.09 o 
  -7   5  11        1.41        0.00      6.62 o 
  -6   5  11       41.92       23.68     14.10 o 
  -5   5  11       68.13       48.74     31.36 o 
  -4   5  11       17.01       23.41      9.44 o 
  -3   5  11       11.28        2.57      6.14 o 
  -2   5  11      228.80      193.25     11.89 o 
  -1   5  11      421.03      326.07     18.14 o 
   0   5  11       70.98      106.78     11.14 o 
   1   5  11      391.20      484.59     22.62 o 
   2   5  11       81.68       97.63      9.82 o 
   3   5  11       30.30       26.75      7.47 o 
   4   5  11      288.24      344.16     17.47 o 
   5   5  11      451.12      540.92     28.30 o 
   6   5  11        3.15        7.84      9.17 o 
   7   5  11       17.70       14.37     14.35 o 
   8   5  11       22.22       13.61     19.41 o 
   9   5  11       21.59       24.22     23.89 o 
  -7   6  11        1.12        5.78      5.97 o 
  -6   6  11       20.64       12.02      6.99 o 
  -5   6  11       12.09       10.37      6.96 o 
  -4   6  11       57.24       42.37     29.12 o 
  -3   6  11      366.68      412.07     20.32 o 
  -2   6  11       82.65       85.22      9.83 o 
  -1   6  11       56.84       48.35     10.39 o 
   0   6  11      366.56      388.22     17.06 o 
   1   6  11      449.52      429.13     16.46 o 
   2   6  11        7.68        9.00      4.39 o 
   3   6  11      108.28      135.16     11.20 o 
   4   6  11       52.77       53.89      7.67 o 
   5   6  11      156.37      132.87     15.77 o 
   6   6  11      503.61      589.24     36.19 o 
   7   6  11       46.44       62.66     15.46 o 
   8   6  11        0.84        5.53      8.72 o 
   9   6  11        5.33       30.53     15.43 o 
  -7   7  11        1.25        0.00     20.91 o 
  -6   7  11        7.52       13.77     29.04 o 
  -5   7  11        0.38        0.00     20.41 o 
  -4   7  11      165.92      149.64     48.53 o 
  -3   7  11      153.67      148.79     15.89 o 
  -2   7  11      407.82      480.03     20.44 o 
  -1   7  11        0.81       10.12      6.53 o 
   0   7  11       97.73      103.81      9.29 o 
   1   7  11      391.05      334.58     18.10 o 
   2   7  11       30.35       39.63      9.26 o 
   3   7  11       55.27       37.84     10.08 o 
   4   7  11        1.36        0.85      6.15 o 
   5   7  11       86.98       72.13     17.17 o 
   6   7  11       22.86       25.71      9.48 o 
   7   7  11      147.85       56.79      9.38 o 
   8   7  11       34.89       18.25     15.68 o 
   9   7  11        5.12        7.03      9.81 o 
  -6   8  11        8.62        0.33     25.05 o 
  -5   8  11      241.71      238.17     31.87 o 
  -4   8  11        3.83        0.00     16.32 o 
  -3   8  11        4.87        3.80      5.94 o 
  -2   8  11      117.68      133.52     22.00 o 
  -1   8  11       10.06        8.95      6.29 o 
   0   8  11       49.03       50.89      9.77 o 
   1   8  11      362.93      363.70     29.98 o 
   2   8  11       39.39       47.86     12.24 o 
   3   8  11        3.24        0.00      5.50 o 
   4   8  11      421.59      439.29     39.90 o 
   5   8  11      217.27      208.92     39.58 o 
   6   8  11      104.68       79.97     21.16 o 
   7   8  11       83.98       70.95     27.05 o 
   8   8  11        5.46        5.40      3.79 o 
   9   8  11        9.91        7.78     10.25 o 
  -5   9  11       15.64       13.87     27.05 o 
  -4   9  11       99.53       79.20     53.02 o 
  -3   9  11      223.84      221.06     25.60 o 
  -2   9  11       53.67       19.64     21.24 o 
  -1   9  11       13.96       12.81      7.66 o 
   0   9  11      198.36      217.62     21.05 o 
   1   9  11      330.08      417.38     27.85 o 
   2   9  11      416.17      485.00     40.75 o 
   3   9  11       64.63       59.12      9.57 o 
   4   9  11       31.73       22.50      7.24 o 
   5   9  11       60.96       57.11     11.45 o 
   6   9  11      246.21      257.84     62.10 o 
   7   9  11       14.04       13.39      6.87 o 
   8   9  11       11.83        7.97      6.62 o 
   9   9  11        3.06        0.00     12.11 o 
  -4  10  11        4.75        0.00     19.96 o 
  -3  10  11       25.97       25.60     23.48 o 
  -2  10  11      143.81      121.08     76.18 o 
  -1  10  11        0.38        0.00     13.78 o 
   0  10  11       25.28       11.17      8.45 o 
   1  10  11      381.39      436.77     38.52 o 
   2  10  11      222.86      257.36     21.16 o 
   3  10  11       53.42       77.35     15.81 o 
   4  10  11       51.05       71.86     10.40 o 
   5  10  11       60.47       50.58     23.97 o 
   6  10  11      118.22      138.51     36.56 o 
   7  10  11       73.16       30.84     15.22 o 
   8  10  11       29.74       12.88      6.69 o 
   9  10  11       15.65        9.09      6.59 o 
  -3  11  11       28.96       23.18     24.89 o 
  -2  11  11       46.72       31.54     24.39 o 
  -1  11  11       80.08       42.72     41.74 o 
   0  11  11        0.46        0.00      9.78 o 
   1  11  11       26.39       22.18     10.04 o 
   2  11  11        1.31        0.00      9.79 o 
   3  11  11      237.25      341.45     46.87 o 
   4  11  11       37.01       36.18     15.32 o 
   5  11  11       48.47       43.24     11.12 o 
   6  11  11        7.93        3.88      8.47 o 
   7  11  11       48.77       15.01      9.25 o 
   8  11  11       41.25       12.13      9.56 o 
   9  11  11        1.40       15.26     14.23 o 
  -2  12  11        1.58        8.82     22.91 o 
  -1  12  11        0.28        0.00     12.26 o 
   0  12  11       30.46       18.66     19.94 o 
   1  12  11       36.66       26.31     14.84 o 
   2  12  11       61.62       79.52     31.73 o 
   3  12  11       20.43       31.52     12.46 o 
   4  12  11        1.63        0.00      7.72 o 
   5  12  11       86.49      113.41     32.21 o 
   6  12  11        0.79        2.57     10.88 o 
   7  12  11       66.46       37.58     13.03 o 
   8  12  11        9.78       15.39     12.69 o 
   9  12  11       41.10        7.07      8.67 o 
   0  13  11       57.21       60.42     35.76 o 
   1  13  11        5.23        4.27     20.51 o 
   2  13  11       34.94       52.65     22.19 o 
   3  13  11        5.93       17.90     14.01 o 
   4  13  11       43.69       57.41     22.92 o 
   5  13  11       17.17       10.62     14.59 o 
   6  13  11       48.40       84.90     27.83 o 
   7  13  11        8.18        1.08     10.74 o 
   8  13  11       14.63        0.00     11.67 o 
   2  14  11       12.75        7.11     10.87 o 
   3  14  11        0.62        6.85     11.93 o 
   4  14  11        0.23        0.00     10.90 o 
   5  14  11        1.22        1.00     14.16 o 
   6  14  11      112.50       96.04     36.80 o 
   7  14  11       58.47       54.81     28.70 o 
  -6  -4  12       30.60       20.08     26.22 o 
  -5  -4  12       55.23       80.31     53.43 o 
  -4  -4  12       35.42       24.10     16.51 o 
  -3  -4  12       23.50       22.44     15.35 o 
  -2  -4  12        0.91       22.35     23.81 o 
  -1  -4  12        0.55        0.00      7.58 o 
  -7  -3  12       23.12       24.04     15.37 o 
  -6  -3  12       21.95       59.90     32.02 o 
  -5  -3  12        4.06        0.70      5.05 o 
  -4  -3  12       28.88        0.00      6.60 o 
  -3  -3  12        0.42        1.15      7.99 o 
  -2  -3  12        0.17        0.00      8.90 o 
  -1  -3  12        1.75        0.00     10.17 o 
   0  -3  12       84.66      119.22     46.22 o 
   1  -3  12       79.84       38.20     12.52 o 
  -8  -2  12       63.34       39.63     27.05 o 
  -7  -2  12      222.24      154.53    103.50 o 
  -6  -2  12       10.73       23.44     16.72 o 
  -5  -2  12      170.73      164.87    100.33 o 
  -4  -2  12        7.26        3.39      5.48 o 
  -3  -2  12        0.57        0.00      5.68 o 
  -2  -2  12        6.20        6.58      6.64 o 
  -1  -2  12       55.89       27.37      9.82 o 
   0  -2  12       21.59       10.87      7.24 o 
   1  -2  12       83.41       81.78     25.77 o 
   2  -2  12      204.06      330.98     50.96 o 
   3  -2  12       21.16       14.93     22.07 o 
  -8  -1  12      106.83       61.74     40.91 o 
  -7  -1  12       36.14       19.53     20.24 o 
  -6  -1  12       62.35       57.89     16.49 o 
  -5  -1  12       50.05       46.52     13.13 o 
  -4  -1  12       88.46       76.98     12.95 o 
  -3  -1  12        8.19        1.37      3.98 o 
  -2  -1  12        6.81        4.83      6.50 o 
  -1  -1  12      135.72      187.38     14.67 o 
   0  -1  12       42.28       51.63      9.16 o 
   1  -1  12        1.83        4.30      4.86 o 
   2  -1  12       63.18       48.03     20.28 o 
   3  -1  12       45.36       74.50     18.92 o 
   4  -1  12        4.81       12.78     14.10 o 
  -8   0  12      150.16       87.41     66.14 o 
  -7   0  12       56.92       59.69     38.50 o 
  -6   0  12       26.07       39.50     14.73 o 
  -5   0  12       33.92       42.74     13.54 o 
  -4   0  12       57.79       98.65     21.90 o 
  -3   0  12        4.64        8.03      6.87 o 
  -2   0  12       93.41       94.27     10.37 o 
  -1   0  12      158.93      203.05     13.08 o 
   0   0  12      158.83      187.72    111.45 o 
   1   0  12       15.94       24.72      6.83 o 
   2   0  12       80.70       60.73     17.21 o 
   3   0  12        6.23       16.26     19.58 o 
   4   0  12       27.76       24.23     23.06 o 
   5   0  12       21.63       24.72     25.88 o 
  -8   1  12       12.64        3.82     17.18 o 
  -7   1  12        5.06       17.17     13.33 o 
  -6   1  12       70.72       91.00     17.97 o 
  -5   1  12       57.12       77.61     22.46 o 
  -4   1  12       10.45       14.57     13.87 o 
  -3   1  12      101.30      113.34     17.76 o 
  -2   1  12      104.69      133.99     13.38 o 
  -1   1  12       49.93       49.76      6.79 o 
   0   1  12       78.77       81.66     10.95 o 
   1   1  12        2.86       10.20      5.17 o 
   2   1  12        5.96        8.45      5.61 o 
   3   1  12        2.94        0.03      2.20 o 
   4   1  12       47.55       81.14     18.92 o 
   5   1  12        3.77       24.22     15.43 o 
   6   1  12       13.52       32.19     18.42 o 
  -8   2  12        2.01       15.41     15.04 o 
  -7   2  12       60.94       53.94     35.68 o 
  -6   2  12       24.71       49.86     15.90 o 
  -5   2  12      104.32      161.54     29.40 o 
  -4   2  12        0.48        3.16     12.78 o 
  -3   2  12        0.60        0.00     16.09 o 
  -2   2  12       72.21       97.24     15.84 o 
  -1   2  12      996.42     1194.55     41.21 o 
   0   2  12      364.08      331.39     19.56 o 
   1   2  12       11.23       10.92      6.74 o 
   2   2  12       21.53       43.59      7.72 o 
   3   2  12       29.01       19.40      4.12 o 
   4   2  12      110.50      176.91     23.40 o 
   5   2  12       41.84       87.61     30.37 o 
   6   2  12       25.63       29.87     25.22 o 
  -8   3  12       67.36       40.05     32.52 o 
  -7   3  12       19.04       20.50     16.92 o 
  -6   3  12       95.82       42.74     24.19 o 
  -5   3  12       99.54       74.24     20.66 o 
  -4   3  12        8.87       14.30      7.52 o 
  -3   3  12        2.68        0.00      4.50 o 
  -2   3  12       31.27       28.97      8.11 o 
  -1   3  12      139.43      147.52     15.95 o 
   0   3  12       18.30       30.43      6.38 o 
   1   3  12      292.44      394.86     18.36 o 
   2   3  12        0.62        1.89      3.91 o 
   3   3  12        1.05        5.47      3.95 o 
   4   3  12        2.50        2.99      8.96 o 
   5   3  12       22.71       16.26     19.74 o 
   6   3  12       77.25      145.53     24.56 o 
   7   3  12       24.06       48.78     18.75 o 
  -8   4  12       16.59       32.02     19.08 o 
  -7   4  12       21.22       25.05     16.92 o 
  -6   4  12       41.55       37.77     18.67 o 
  -5   4  12      101.21       61.30     10.26 o 
  -4   4  12       40.08       39.77      9.42 o 
  -3   4  12       23.90       43.53     10.09 o 
  -2   4  12       49.51       45.16      8.92 o 
  -1   4  12       66.15       57.66     10.45 o 
   0   4  12        1.74        6.55      8.21 o 
   1   4  12      156.32      207.61     12.29 o 
   2   4  12      227.16      261.96     12.94 o 
   3   4  12       37.83       22.05      8.50 o 
   4   4  12        2.10        5.92      3.84 o 
   5   4  12      112.62      129.61     30.70 o 
   6   4  12        4.50        0.00     10.78 o 
   7   4  12       74.72       95.25     21.74 o 
  -7   5  12        1.36        0.33     12.94 o 
  -6   5  12        5.98        5.95      7.90 o 
  -5   5  12      108.80       98.44     57.84 o 
  -4   5  12       57.28       30.53     21.49 o 
  -3   5  12       32.90       15.80      9.14 o 
  -2   5  12      488.45      525.87     26.42 o 
  -1   5  12       85.73      111.82     11.14 o 
   0   5  12       33.73       29.07      6.56 o 
   1   5  12      295.96      302.70     18.13 o 
   2   5  12        0.56        2.58      5.47 o 
   3   5  12      103.88      111.68     10.14 o 
   4   5  12       77.58       77.78      8.53 o 
   5   5  12       65.76      121.82     22.60 o 
   6   5  12       51.61       42.94     31.61 o 
   7   5  12      123.91      159.65     38.17 o 
   8   5  12        6.53       15.26     21.90 o 
  -7   6  12       14.67       18.07     22.15 o 
  -6   6  12        9.17        2.74      8.59 o 
  -5   6  12      170.48      184.62     99.42 o 
  -4   6  12      121.50       86.73     54.27 o 
  -3   6  12        0.47        1.93      5.30 o 
  -2   6  12       10.43        6.83      5.73 o 
  -1   6  12       51.82       76.14     14.59 o 
   0   6  12      147.15      182.01     16.03 o 
   1   6  12        2.79        9.01      6.72 o 
   2   6  12      952.66     1167.14     46.62 o 
   3   6  12       21.34        2.55      7.56 o 
   4   6  12       24.80       26.53      7.99 o 
   5   6  12      139.23      179.17     23.84 o 
   6   6  12        0.64        0.00      8.55 o 
   7   6  12       22.16       25.77     21.57 o 
   8   6  12       32.46       66.54     29.87 o 
  -6   7  12      118.13      122.97     67.96 o 
  -5   7  12       83.76       46.87     33.11 o 
  -4   7  12      151.28      173.79     94.77 o 
  -3   7  12       90.23       83.25     26.61 o 
  -2   7  12        3.75        4.11      6.42 o 
  -1   7  12       15.35       15.69      7.40 o 
   0   7  12       38.77       42.42      7.37 o 
   1   7  12      291.10      318.78     19.26 o 
   2   7  12      104.03      122.14     12.40 o 
   3   7  12        0.86        2.32      5.00 o 
   4   7  12      718.84      787.85     77.92 o 
   5   7  12        0.33        7.76      5.29 o 
   6   7  12      101.53      107.79     29.59 o 
   7   7  12       16.50        0.00     20.57 o 
   8   7  12       34.74       48.48     33.60 o 
  -5   8  12       26.29        3.46      7.94 o 
  -4   8  12       69.43       59.40     17.37 o 
  -3   8  12       45.55       40.65     15.76 o 
  -2   8  12       88.17       84.16     29.53 o 
  -1   8  12       21.75       15.02      7.51 o 
   0   8  12        3.18        0.14      7.55 o 
   1   8  12      362.76      433.60     57.71 o 
   2   8  12       78.66       95.10     15.61 o 
   3   8  12        0.39        3.91      6.60 o 
   4   8  12      200.25      183.77     19.10 o 
   5   8  12       73.10       61.71     10.45 o 
   6   8  12       47.47       38.53     16.16 o 
   7   8  12        3.58        2.83      5.02 o 
   8   8  12       57.30       75.28     53.43 o 
   9   8  12       15.82        2.61      9.89 o 
  -4   9  12        6.41        0.00      7.68 o 
  -3   9  12        8.25        6.21      7.62 o 
  -2   9  12       35.12       15.84     11.32 o 
  -1   9  12       53.93       50.94     16.23 o 
   0   9  12       43.23       57.44     11.90 o 
   1   9  12      199.19      190.70     29.63 o 
   2   9  12      160.22      176.30     19.19 o 
   3   9  12       92.18      142.44     15.59 o 
   4   9  12       97.30      127.41     19.70 o 
   5   9  12      159.19      149.60     33.15 o 
   6   9  12        7.29        7.85      7.79 o 
   7   9  12       47.09       22.65      8.21 o 
   8   9  12       52.79        4.45      9.26 o 
   9   9  12       19.72        1.00     21.57 o 
  -4  10  12       75.31       51.50     43.14 o 
  -3  10  12      331.05      254.69    171.51 o 
  -2  10  12        7.46        0.00      7.37 o 
  -1  10  12       29.86       11.44     11.71 o 
   0  10  12      111.92       78.64     54.60 o 
   1  10  12        0.31        6.38     10.49 o 
   2  10  12      106.20      106.17     15.05 o 
   3  10  12       35.98       67.27     13.24 o 
   4  10  12        7.88        0.00      7.79 o 
   5  10  12        2.92        1.64      6.28 o 
   6  10  12        5.35        5.45      6.10 o 
   7  10  12       23.76        6.45      6.75 o 
   8  10  12        3.89        0.00      4.96 o 
   9  10  12       19.33        0.33     20.41 o 
  -2  11  12       34.18       15.99     23.52 o 
  -1  11  12       22.96       22.75     11.15 o 
   0  11  12        0.48        0.00     12.31 o 
   1  11  12      110.56       48.31     30.87 o 
   2  11  12      129.03      105.99     40.04 o 
   3  11  12       14.64       27.17     12.43 o 
   4  11  12       97.98      103.63     23.37 o 
   5  11  12        7.79       10.72      9.46 o 
   6  11  12       50.71       27.81     11.83 o 
   7  11  12       42.74       21.49     13.43 o 
   8  11  12       20.09       10.50      8.08 o 
  -1  12  12       20.15       17.47     24.35 o 
   0  12  12       54.57       71.13     29.16 o 
   1  12  12       19.10       19.88     16.68 o 
   2  12  12        1.53        1.97      7.32 o 
   3  12  12       42.83       62.40     14.59 o 
   4  12  12        1.05       11.70     10.63 o 
   5  12  12       18.18       15.41     14.04 o 
   6  12  12       61.94       77.40     35.37 o 
   7  12  12       21.92        8.02     10.21 o 
   8  12  12       10.66        1.44      7.19 o 
   1  13  12       37.79       36.25     21.02 o 
   2  13  12       16.84       26.38     14.82 o 
   3  13  12        0.21        6.78     11.41 o 
   4  13  12        5.36       17.15     10.12 o 
   5  13  12       26.96       51.61     15.41 o 
   6  13  12       70.15       78.04     24.65 o 
   7  13  12       52.62       25.15     13.08 o 
   4  14  12        8.44       18.98     26.45 o 
  -5  -3  13        0.18        0.41      8.66 o 
  -4  -3  13       25.67        0.64      6.04 o 
  -3  -3  13        8.13        0.08      4.86 o 
  -2  -3  13        3.67       16.67      8.78 o 
  -6  -2  13       14.36       14.77     18.33 o 
  -5  -2  13        5.58        7.91     15.36 o 
  -4  -2  13        2.65        0.02      3.97 o 
  -3  -2  13       18.56        6.96      7.47 o 
  -2  -2  13        0.16        0.00      5.08 o 
  -1  -2  13        1.79        0.00      6.75 o 
   0  -2  13      167.99      180.37     59.38 o 
   1  -2  13       73.35      107.53     31.69 o 
  -7  -1  13      128.44       77.01     53.11 o 
  -6  -1  13        7.40        2.63     13.01 o 
  -5  -1  13       76.16       16.08     18.00 o 
  -4  -1  13       23.57        1.03      3.85 o 
  -3  -1  13        4.91        4.67      7.01 o 
  -2  -1  13        3.66        2.23      5.32 o 
  -1  -1  13       55.62       54.20      9.71 o 
   0  -1  13        1.69        3.64      5.31 o 
   1  -1  13       24.22       33.20     15.02 o 
   2  -1  13       70.45       95.58     31.03 o 
  -7   0  13       32.59       19.80     18.75 o 
  -6   0  13       68.82       36.73     34.68 o 
  -5   0  13        0.58        0.00      8.90 o 
  -4   0  13       27.70       10.00     18.50 o 
  -3   0  13       66.56       83.49      8.00 o 
  -2   0  13       11.99        6.25      6.35 o 
  -1   0  13       56.47       48.18     15.91 o 
   0   0  13       29.98       29.19      6.72 o 
   1   0  13        0.18       12.89      6.99 o 
   2   0  13        5.63       13.46      5.41 o 
   3   0  13       27.47       50.61     16.92 o 
  -7   1  13        3.06        1.44     13.02 o 
  -6   1  13       46.01       50.19     35.84 o 
  -5   1  13       69.33       78.30     23.40 o 
  -4   1  13       39.51       26.08     32.77 o 
  -3   1  13       21.63       25.76     10.58 o 
  -2   1  13       11.19       14.65      6.47 o 
  -1   1  13      236.83      267.51     17.94 o 
   0   1  13       60.33       73.89      8.71 o 
   1   1  13        2.44        4.48      5.10 o 
   2   1  13        4.42        2.13      4.81 o 
   3   1  13       67.90      100.56     19.58 o 
   4   1  13       17.25       25.39     23.06 o 
  -7   2  13       26.09       20.81     17.09 o 
  -6   2  13        1.37       10.48     11.23 o 
  -5   2  13        0.37        1.32      7.91 o 
  -4   2  13      107.74      138.03     17.73 o 
  -3   2  13        0.82        0.33     14.52 o 
  -2   2  13       87.05       85.71     14.15 o 
  -1   2  13       92.47       99.20     13.48 o 
   0   2  13       25.04       38.20      7.24 o 
   1   2  13        0.72        8.19      6.12 o 
   2   2  13       17.56       11.65      5.82 o 
   3   2  13       40.04       24.56      7.94 o 
   4   2  13        5.10        8.46     11.61 o 
   5   2  13       33.42       46.46     17.42 o 
  -7   3  13       70.09       44.25     34.60 o 
  -6   3  13        1.53        0.00     10.30 o 
  -5   3  13      194.86      202.85     21.71 o 
  -4   3  13       21.71       22.11      7.41 o 
  -3   3  13        1.38        0.88      4.96 o 
  -2   3  13       92.56       98.22     10.49 o 
  -1   3  13       85.01       85.70     13.39 o 
   0   3  13      280.32      361.31     14.87 o 
   1   3  13        9.53        1.54      4.11 o 
   2   3  13      111.37      120.30     10.58 o 
   3   3  13       17.76       22.28      6.04 o 
   4   3  13       26.96       30.70     13.44 o 
   5   3  13       30.01       50.94     16.59 o 
   6   3  13       36.62       32.19     26.05 o 
  -7   4  13       53.13       50.55     37.83 o 
  -6   4  13       19.96       26.22     26.05 o 
  -5   4  13        0.89        5.70      6.92 o 
  -4   4  13       78.27       91.73     13.44 o 
  -3   4  13      178.69      159.52     14.60 o 
  -2   4  13       59.38       54.29     10.23 o 
  -1   4  13       65.87       94.51     11.50 o 
   0   4  13        0.37        0.00      5.65 o 
   1   4  13        2.56        1.93      4.69 o 
   2   4  13      744.34      971.55     37.28 o 
   3   4  13      102.97      117.13     12.82 o 
   4   4  13       20.89        3.98      5.08 o 
   5   4  13       22.72       17.26     19.91 o 
   6   4  13       40.30       82.14     30.53 o 
  -6   5  13       52.20        0.00     18.58 o 
  -5   5  13      112.98       56.93     35.60 o 
  -4   5  13       22.44       12.06      9.20 o 
  -3   5  13       28.20       22.81     10.18 o 
  -2   5  13        6.36        2.12      6.44 o 
  -1   5  13      130.64      125.39     16.76 o 
   0   5  13       57.88       73.97      9.09 o 
   1   5  13      230.40      242.58     16.91 o 
   2   5  13      109.70      150.83     12.28 o 
   3   5  13      427.76      662.05     25.42 o 
   4   5  13       23.32       36.25      6.97 o 
   5   5  13        6.58        3.84      9.76 o 
   6   5  13        2.91        4.81     11.45 o 
   7   5  13        5.78        7.30     12.78 o 
  -6   6  13       35.51       13.83     10.66 o 
  -5   6  13       38.61       14.95     10.79 o 
  -4   6  13      186.51      174.84     94.78 o 
  -3   6  13       42.32       19.21     15.10 o 
  -2   6  13       87.10      121.32     11.94 o 
  -1   6  13       57.22       43.62      9.42 o 
   0   6  13        0.79        9.58      7.81 o 
   1   6  13       52.35       80.84     12.38 o 
   2   6  13       11.08        7.16      7.04 o 
   3   6  13      189.75      273.14     30.85 o 
   4   6  13       19.37       23.17      7.39 o 
   5   6  13       88.16      104.88     28.83 o 
   6   6  13        5.57        2.98      9.63 o 
   7   6  13       23.57        3.72     11.23 o 
  -5   7  13       38.53       33.18     24.31 o 
  -4   7  13       36.68       18.88     14.19 o 
  -3   7  13        0.95        3.55      6.91 o 
  -2   7  13       80.24       64.24     48.79 o 
  -1   7  13        2.32        1.55      7.80 o 
   0   7  13       35.30       24.84      6.96 o 
   1   7  13      111.53       93.14     12.27 o 
   2   7  13      598.60      714.58     75.87 o 
   3   7  13      214.07      218.33     20.83 o 
   4   7  13        0.70        0.00      8.80 o 
   5   7  13       23.38       22.29     10.30 o 
   6   7  13        2.87        3.89      3.65 o 
   7   7  13       25.07        0.83     12.78 o 
   8   7  13       38.52       10.57     14.01 o 
  -5   8  13       39.91       28.69     20.24 o 
  -4   8  13       20.27       17.72     14.39 o 
  -3   8  13      118.93      109.53     30.67 o 
  -2   8  13        8.15        3.76      8.09 o 
  -1   8  13       87.76      100.04     31.64 o 
   0   8  13      193.59      296.80     23.20 o 
   1   8  13        0.41        0.00      7.11 o 
   2   8  13        1.48        7.62      7.58 o 
   3   8  13      100.75      109.66     18.82 o 
   4   8  13      632.01      666.54     72.82 o 
   5   8  13        1.87        0.00      7.34 o 
   6   8  13       18.54        0.33     11.28 o 
   7   8  13        9.71        1.83     13.27 o 
   8   8  13        3.55        0.65      9.44 o 
  -4   9  13        3.55        0.00      9.42 o 
  -3   9  13        4.92        6.96      8.36 o 
  -2   9  13       71.56       84.99     27.37 o 
  -1   9  13       28.91       23.41      9.81 o 
   0   9  13      117.83      129.73     35.62 o 
   1   9  13      112.05      120.56     15.10 o 
   2   9  13        0.32        7.30      7.68 o 
   3   9  13       23.90       34.20     16.31 o 
   4   9  13        3.02       12.31      8.72 o 
   5   9  13       12.60        5.97      9.24 o 
   6   9  13       17.76       14.04      9.76 o 
   7   9  13        3.07        0.52      8.39 o 
   8   9  13      140.83      241.81     38.50 o 
  -3  10  13       17.93       21.13     12.30 o 
  -2  10  13       25.48        8.85      9.96 o 
  -1  10  13       13.44       16.64     11.60 o 
   0  10  13       57.01       27.77     12.10 o 
   1  10  13      193.69      216.99     26.46 o 
   2  10  13      177.54      238.89     26.77 o 
   3  10  13       16.95       14.58      9.81 o 
   4  10  13        1.86        0.00      8.08 o 
   5  10  13       31.96       10.41     11.00 o 
   6  10  13       92.88       34.03     11.58 o 
   7  10  13        6.95        8.92      8.96 o 
   8  10  13       20.53        0.00     12.61 o 
  -2  11  13       49.46       61.70     27.49 o 
  -1  11  13        4.91        7.66     13.91 o 
   0  11  13        8.93        8.56     10.22 o 
   1  11  13       80.49       91.46     36.97 o 
   2  11  13        0.54        0.00      9.45 o 
   3  11  13       89.09      109.80     19.26 o 
   4  11  13       10.05       17.60      8.95 o 
   5  11  13        1.20        5.11      8.95 o 
   6  11  13        2.54        4.54      9.08 o 
   7  11  13       77.46       21.95     13.03 o 
   0  12  13       35.95       89.75     37.58 o 
   1  12  13       81.61       93.62     42.44 o 
   2  12  13       54.17       60.49     14.72 o 
   3  12  13        1.87        0.00     13.01 o 
   4  12  13        1.75        7.48      9.33 o 
   5  12  13       16.29       27.90     14.40 o 
   6  12  13       34.96       11.23     10.10 o 
   7  12  13       53.97       34.28     16.56 o 
   2  13  13        4.08       38.30     20.20 o 
   3  13  13        0.66        0.00      8.36 o 
   4  13  13       12.32       17.90     10.00 o 
   5  13  13       29.15       23.08     16.16 o 
  -5  -1  14       49.80       27.95     32.77 o 
  -4  -1  14       10.10        1.17      8.89 o 
  -3  -1  14       19.37        1.28      4.55 o 
  -2  -1  14        2.63        8.13      6.77 o 
  -1  -1  14       15.98       23.24     10.60 o 
   0  -1  14       80.86       77.98     10.06 o 
  -5   0  14        0.15        4.09     14.65 o 
  -4   0  14       69.76       37.44     35.18 o 
  -3   0  14        6.25        0.00      4.81 o 
  -2   0  14        4.00        1.95      7.34 o 
  -1   0  14        3.22       17.70      7.38 o 
   0   0  14       17.07       12.76     10.01 o 
   1   0  14       19.49       17.09     12.55 o 
  -6   1  14       13.88       15.69     19.36 o 
  -5   1  14        5.84        0.00     15.43 o 
  -4   1  14       17.49        0.00     11.34 o 
  -3   1  14      159.51      193.61     38.01 o 
  -2   1  14       66.57       26.82     17.62 o 
  -1   1  14        5.20        2.62      5.96 o 
   0   1  14       23.14       25.76      7.36 o 
   1   1  14        3.08        1.92      5.45 o 
   2   1  14      141.10      138.75     32.53 o 
   3   1  14       67.72       91.43     20.08 o 
  -6   2  14       33.04       25.11     17.59 o 
  -5   2  14       17.31        4.14     10.93 o 
  -4   2  14       25.23        7.61     10.17 o 
  -3   2  14       59.05       88.03     14.88 o 
  -2   2  14        0.21       10.09     13.08 o 
  -1   2  14       64.21       62.29      8.13 o 
   0   2  14        3.05        3.93      5.52 o 
   1   2  14        5.08        1.09      8.39 o 
   2   2  14        0.30        0.00      5.85 o 
   3   2  14      129.62      168.78     24.23 o 
   4   2  14       60.94      104.54     32.69 o 
  -6   3  14       23.61       17.22     14.65 o 
  -5   3  14        5.51        0.00     13.02 o 
  -4   3  14       41.28        9.64     15.60 o 
  -3   3  14       11.68        4.91     11.61 o 
  -2   3  14       76.95       89.41     17.47 o 
  -1   3  14       31.98       58.09     18.58 o 
   0   3  14       38.68       42.41      8.25 o 
   1   3  14        7.80        7.70      6.38 o 
   2   3  14       10.34       17.99      4.93 o 
   3   3  14      251.68      343.13     32.54 o 
   4   3  14        2.55        3.82     16.43 o 
  -6   4  14        6.15        3.91     11.38 o 
  -5   4  14       94.17       74.18     50.12 o 
  -4   4  14       89.67       64.44     21.56 o 
  -3   4  14       17.35        2.61      6.31 o 
  -2   4  14       29.05       42.04      8.91 o 
  -1   4  14        3.43        4.32      5.69 o 
   0   4  14       55.46       74.54     15.26 o 
   1   4  14       41.96       43.50     10.78 o 
   2   4  14       88.98       78.72     16.80 o 
   3   4  14        5.16       14.75      7.92 o 
   4   4  14       48.48       79.48     18.09 o 
   5   4  14        9.01       10.29     12.28 o 
  -5   5  14        1.54        0.00      7.72 o 
  -4   5  14        7.46        3.33      8.18 o 
  -3   5  14      264.15      243.48     23.82 o 
  -2   5  14        7.05       15.92      6.93 o 
  -1   5  14       27.58       23.35     11.67 o 
   0   5  14       13.50       16.69      7.04 o 
   1   5  14       26.22        6.91      8.54 o 
   2   5  14      110.16      164.30     14.42 o 
   3   5  14      292.68      375.92     33.73 o 
   4   5  14        6.16        2.66      4.63 o 
   5   5  14       13.10       11.12     19.74 o 
   6   5  14       11.40       25.39     24.72 o 
  -5   6  14      119.06      115.95     68.95 o 
  -4   6  14        0.36        3.41      9.04 o 
  -3   6  14        0.28        0.00      6.44 o 
  -2   6  14       66.22       28.16     24.64 o 
  -1   6  14       20.40       21.36      8.56 o 
   0   6  14        2.02        6.22      8.17 o 
   1   6  14      109.32      178.67     17.43 o 
   2   6  14       51.85       83.47     15.99 o 
   3   6  14       99.49       74.25     30.57 o 
   4   6  14      182.36      188.29     29.13 o 
   5   6  14        4.04        0.41     11.85 o 
   6   6  14        8.13       17.35     15.26 o 
  -4   7  14       41.97       30.15     19.08 o 
  -3   7  14       15.59        1.91     10.01 o 
  -2   7  14       15.68        6.84      7.47 o 
  -1   7  14       32.94       35.09     12.55 o 
   0   7  14       22.12       39.72     10.08 o 
   1   7  14       15.75       23.00     10.31 o 
   2   7  14        1.04        0.00     11.87 o 
   3   7  14       78.14      101.11     15.38 o 
   4   7  14       11.11        8.89     10.39 o 
   5   7  14       14.11        2.28      4.55 o 
   6   7  14        1.50        1.97      9.09 o 
  -4   8  14       86.00       44.63     29.62 o 
  -3   8  14        1.60        2.89     11.46 o 
  -2   8  14       13.66        7.67      8.81 o 
  -1   8  14       80.87       52.53     39.58 o 
   0   8  14        0.29        0.00      5.84 o 
   1   8  14       59.46       67.23     12.37 o 
   2   8  14      198.56      192.33     17.74 o 
   3   8  14      140.51      160.71     45.06 o 
   4   8  14        4.28       10.15     14.77 o 
   5   8  14        4.47       11.68     14.27 o 
   6   8  14        2.87        0.00     11.95 o 
  -3   9  14       12.07        1.19      8.45 o 
  -2   9  14      147.49      194.82     51.57 o 
  -1   9  14       41.95       45.50     20.68 o 
   0   9  14       88.47       61.41     19.48 o 
   1   9  14        2.03        0.00      9.33 o 
   2   9  14       10.95        2.00      6.07 o 
   3   9  14       55.97       51.05      9.83 o 
   4   9  14       58.85       41.97     17.72 o 
   5   9  14        1.95        4.47      8.59 o 
   6   9  14        5.93        2.90      4.97 o 
  -2  10  14        5.80        3.92      8.44 o 
  -1  10  14       85.05       91.56     31.07 o 
   0  10  14      167.84      211.15     20.47 o 
   1  10  14       26.25       34.21     15.56 o 
   2  10  14       43.70       53.80     13.64 o 
   3  10  14       31.22        4.82      7.81 o 
   4  10  14       36.88       20.97      9.96 o 
   5  10  14       10.23        0.77      7.41 o 
   6  10  14       15.61        0.00     12.20 o 
   0  11  14        2.39        0.29      8.74 o 
   1  11  14       77.49      134.59     19.20 o 
   2  11  14       87.16       94.84     25.99 o 
   3  11  14        9.73        6.97     12.87 o 
   4  11  14        0.19        0.00      7.47 o 
   5  11  14        2.53        0.00      8.56 o 
   6  11  14       26.35       22.80      9.27 o 
   1  12  14       23.60       40.95     12.34 o 
   2  12  14        0.70       24.59     10.67 o 
   3  12  14       34.61       39.85     30.46 o 
   4  12  14        0.83       13.46     10.91 o 
   5  12  14        5.39        1.20      7.83 o 
  -3   1  15        9.54        9.35     11.45 o 
  -2   1  15        1.14        5.55      5.81 o 
  -1   1  15        0.52        3.61      7.77 o 
   0   1  15        0.37        7.52      8.54 o 
  -4   2  15       20.64        7.38     15.38 o 
  -3   2  15      149.30       83.64     85.64 o 
  -2   2  15      100.62       82.00     14.40 o 
  -1   2  15        6.57        1.45      5.50 o 
   0   2  15        1.88       10.24      5.57 o 
   1   2  15        0.91        0.00      6.46 o 
  -4   3  15        8.45       21.01     21.82 o 
  -3   3  15        7.86       10.40     14.57 o 
  -2   3  15       33.11       24.82     16.12 o 
  -1   3  15       22.67       24.22      9.89 o 
   0   3  15        3.80        2.90      5.76 o 
   1   3  15        0.19        1.67      6.81 o 
   2   3  15        1.16        7.74      6.09 o 
  -4   4  15        1.66        3.66      6.60 o 
  -3   4  15       12.66        7.61      7.33 o 
  -2   4  15       27.20        9.17      9.75 o 
  -1   4  15        1.79        7.18      5.67 o 
   0   4  15      127.69      114.54     32.85 o 
   1   4  15       29.09       20.18      8.60 o 
   2   4  15        2.64        5.53      6.82 o 
   3   4  15       40.78       38.50     14.93 o 
  -4   5  15      132.43       40.42     32.11 o 
  -3   5  15       47.03       14.29     11.03 o 
  -2   5  15       18.66        6.49      6.72 o 
  -1   5  15       75.81       74.82     15.13 o 
   0   5  15       44.39       45.46      9.96 o 
   1   5  15       65.10       42.81     15.53 o 
   2   5  15      106.08       68.39     31.62 o 
   3   5  15        1.59        6.18      6.40 o 
   4   5  15       54.48       60.57     29.37 o 
  -4   6  15       34.88       15.86     10.04 o 
  -3   6  15       23.65       15.86     14.02 o 
  -2   6  15       10.16        4.11      8.97 o 
  -1   6  15        7.28        6.60      8.41 o 
   0   6  15       95.88      163.23     38.67 o 
   1   6  15       85.42       79.06     13.79 o 
   2   6  15       13.12       26.85     12.36 o 
   3   6  15       73.03       81.70     29.44 o 
   4   6  15        0.16        0.00     11.30 o 
  -3   7  15        0.26        0.00      7.13 o 
  -2   7  15       33.09       17.60     14.44 o 
  -1   7  15        8.95       15.34     14.11 o 
   0   7  15        5.75       14.25     14.68 o 
   1   7  15       51.50       62.67     20.59 o 
   2   7  15      494.68      630.40     55.44 o 
   3   7  15       20.45       18.31     12.28 o 
   4   7  15        1.57        0.92      6.75 o 
   5   7  15        3.76        1.59      9.25 o 
  -2   8  15        4.45        2.21      8.20 o 
  -1   8  15       75.64       57.60     41.49 o 
   0   8  15        7.78        7.69      9.66 o 
   1   8  15        2.13       10.83     14.57 o 
   2   8  15        0.78        0.00      9.60 o 
   3   8  15        4.27        6.94     10.70 o 
   4   8  15        2.39        0.00     13.64 o 
   5   8  15        2.99        1.00     12.44 o 
  -1   9  15      178.55       96.46     69.21 o 
   0   9  15       27.64       31.47     15.00 o 
   1   9  15        1.36        2.82      7.90 o 
   2   9  15      123.02      103.22     14.04 o 
   3   9  15       77.80       88.57     14.15 o 
   4   9  15        7.79        2.22     13.51 o 
   5   9  15        1.14        0.00     10.00 o 
   0  10  15       30.91       48.60     12.58 o 
   1  10  15       13.26       26.24     16.26 o 
   2  10  15        0.22       11.33      8.76 o 
   3  10  15       19.36       19.37      9.28 o 
   4  10  15       26.76       21.63     10.64 o 
   2  11  15       42.50       46.73     16.65 o 
   3  11  15       12.80        5.40      8.22 o 
  -1   4  16        2.99        1.73      8.31 o 
   0   4  16      104.38      123.31     69.70 o 
  -1   5  16        4.02        7.61      8.29 o 
   0   5  16       47.67       38.95     18.47 o 
   1   5  16       52.06       39.68     13.10 o 
  -1   6  16       59.43       23.74     15.60 o 
   0   6  16        0.37        0.00     10.21 o 
   1   6  16       18.98       11.82      9.01 o 
   2   6  16       49.02       52.93     20.65 o 
  -1   7  16        2.02        0.00     12.83 o 
   0   7  16      204.80      292.61     46.72 o 
   1   7  16      121.65       93.21     21.23 o 
   2   7  16        8.40       11.80     15.18 o 
   0   8  16        0.89        3.40      9.34 o 
   1   8  16       47.82       52.01     39.91 o 
   2   8  16      155.57      148.84     23.60 o 
                                                 
